# Supplementary material for: Dimethyl 4-(3,4-dimethoxy­phen­yl)-2,6-dimethyl-1,4-dihydro­pyridine-3,5-dicarboxyl­ate
Source: Acta Crystallogr Sect E Struct Rep Online. 2010 May 15;66(Pt 6):o1355–6. doi: 10.1107/S160053681001679X (PMC2979474; doi:10.1107/S160053681001679X)
Supplement: Supplementary file 1 [file e-66-o1355-sup1.cif]

##############################################################################
###                                                                        ###
###        Electronic paper (Acta Crystallographica Section E)             ###
###                                                                        ###
##############################################################################
#                                                                            #
# This CIF contains the data in a paper accepted for publication in Acta     #
# Crystallographica Section E. It conforms to the requirements of Notes      #
# for Authors for Section E, and has been peer reviewed under the auspices   #
# of the IUCr Commission on Journals.                                        #
#                                                                            #
# Full details of the Crystallographic Information File format               #
# are given in the paper "The Crystallographic Information File (CIF):       #
# a New Standard Archive File for Crystallography" by S. R. Hall, F. H.      #
# Allen and I. D. Brown [Acta Cryst. (1991), A47, 655-685].                  #
#                                                                            #
# The current version of the core CIF dictionary is obtainable from          #
# ftp://ftp.iucr.org/pub/cif_core.dic. The current version number is 2.4.    #
#                                                                            #
# Software is freely available for graphical display of the structure(s) in  #
# this CIF.  For information consult the CIF home page http://www.iucr.org/  #
# cif/home.html                                                              #
#                                                                            #
# This file may be used for bona fide research purposes within the           #
# scientific community so long as proper attribution is given to the journal # 
# article from which it was obtained.                                        #
#                                                                            #
##############################################################################
                                             
data_global
_audit_creation_method     'form.cif (version 2.0)'
_journal_data_validation_number     ?
_journal_date_recd_electronic     2010-04-28
_journal_date_accepted     2010-05-07
_journal_name_full     'Acta Crystallographica, Section E'
_journal_year     2010
_journal_volume     66
_journal_issue      6
_journal_page_first     o1355
_journal_page_last     o1356
_journal_paper_category     QO
_journal_coeditor_code     WN2383
_publ_contact_author_name     'Prof. Fun, Hoong-Kun'
_publ_contact_author_address
;
      X-ray Crystallography Unit
      School of Physics
      Universiti Sains Malaysia
      11800 USM, Penang
      MALAYSIA
;
_publ_contact_author_email     'hkfun@usm.my'
_publ_contact_author_fax     '604 6579150'
_publ_contact_author_phone     '604 6533652'
_publ_section_title
;
Dimethyl
4-(3,4-dimethoxyphenyl)-2,6-dimethyl-1,4-dihydropyridine-3,5-dicarboxylate
;
loop_
    _publ_author_name
    _publ_author_footnote
    _publ_author_address
    'Tara Shahani' ?
;
      X-ray Crystallography Unit
      School of Physics
      Universiti Sains Malaysia
      11800 USM, Penang
      Malaysia
;
    'Hoong-Kun Fun'
;
      Thomson Reuters ResearcherID: A-3561-2009.
;
;     X-ray Crystallography Unit
      School of Physics
      Universiti Sains Malaysia
      11800 USM, Penang
      Malaysia
;
    'B. Palakshi Reddy' ?
;
     Organic Chemistry Division,
      School of Advanced Sciences,
      VIT University,
      Vellore 632 014,
      India
;
    'V. Vijayakumar' ?
;
      Organic Chemistry Division,
      School of Advanced Sciences,
      VIT University,
      Vellore 632 014,
      India
;
    'S. Sarveswari' ?
;
      Organic Chemistry Division,
      School of Advanced Sciences,
      VIT University,
      Vellore 632 014,
      India
;
data_I
_audit_creation_method     SHELXL-97
_chemical_name_systematic
;
Dimethyl
4-(3,4-dimethoxyphenyl)-2,6-dimethyl-1,4-dihydropyridine-3,5-dicarboxylate
;
_chemical_name_common     ?
_chemical_formula_moiety     'C19 H23 N O6'
_chemical_formula_sum     'C19 H23 N O6'
_chemical_formula_iupac     'C19 H23 N O6'
_chemical_formula_weight     361.38
_chemical_melting_point     ?
_symmetry_cell_setting     Triclinic
_symmetry_space_group_name_H-M     'P -1'
_symmetry_space_group_name_Hall     '-P 1'
loop_
    _symmetry_equiv_pos_as_xyz
    'x, y, z'
    '-x, -y, -z'
_cell_length_a     7.3883(6)
_cell_length_b     10.0775(8)
_cell_length_c     12.3833(10)
_cell_angle_alpha     105.372(2)
_cell_angle_beta     90.255(2)
_cell_angle_gamma     91.611(2)
_cell_volume     888.60(12)
_cell_formula_units_Z     2
_cell_measurement_reflns_used     8704
_cell_measurement_theta_min     2.33
_cell_measurement_theta_max     30.05
_cell_measurement_temperature     100
_exptl_crystal_description     'block'
_exptl_crystal_colour     'colourless'
_exptl_crystal_size_max     0.51
_exptl_crystal_size_mid     0.41
_exptl_crystal_size_min     0.18
_exptl_crystal_density_diffrn     1.351
_exptl_crystal_density_meas     ?
_exptl_crystal_density_method     'not measured'
_exptl_crystal_F_000     384
_exptl_absorpt_coefficient_mu     0.101
_exptl_absorpt_correction_type     'multi-scan'
_exptl_absorpt_process_details     '(<i>SADABS</i>; Bruker, 2009)'
_exptl_absorpt_correction_T_min     0.9503
_exptl_absorpt_correction_T_max     0.9819
_exptl_special_details
;
The crystal was placed in the cold stream of an Oxford Cyrosystems Cobra
open-flow nitrogen cryostat (Cosier & Glazer, 1986) operating at 100.0 (1)K.
;
_diffrn_ambient_temperature     100.00(10)
_diffrn_radiation_type     MoK\a
_diffrn_radiation_wavelength     0.71073
_diffrn_radiation_source     'fine-focus sealed tube'
_diffrn_radiation_monochromator     graphite
_diffrn_measurement_device_type
;
Bruker APEXII DUO CCD area-detector diffractometer
;
_diffrn_measurement_method     '\f and \w scans'
_diffrn_detector_area_resol_mean     ?
_diffrn_reflns_number     15520
_diffrn_reflns_av_R_equivalents     0.0233
_diffrn_reflns_av_sigmaI/netI     0.0227
_diffrn_reflns_theta_min     1.71
_diffrn_reflns_theta_max     29.00
_diffrn_reflns_theta_full     29.00
_diffrn_measured_fraction_theta_max     0.993
_diffrn_measured_fraction_theta_full     0.993
_diffrn_reflns_limit_h_min     -10
_diffrn_reflns_limit_h_max     9
_diffrn_reflns_limit_k_min     -13
_diffrn_reflns_limit_k_max     13
_diffrn_reflns_limit_l_min     -16
_diffrn_reflns_limit_l_max     16
_diffrn_standards_number     0
_diffrn_standards_interval_count     .
_diffrn_standards_interval_time     .
_diffrn_standards_decay_%     ?
_refine_special_details
;
Refinement of <i>F</i>^2^ against ALL reflections. The weighted <i>R</i>-factor
wR and goodness of fit <i>S</i> are based on <i>F</i>^2^, conventional
<i>R</i>-factors <i>R</i> are based on <i>F</i>, with <i>F</i> set to zero for
negative <i>F</i>^2^. The threshold expression of <i>F</i>^2^ >
\s(<i>F</i>^2^) is used only for calculating <i>R</i>-factors(gt) etc. and is
not relevant to the choice of reflections for refinement. <i>R</i>-factors
based on <i>F</i>^2^ are statistically about twice as large as those based on
<i>F</i>, and <i>R</i>- factors based on ALL data will be even larger.
;
_reflns_number_total     4693
_reflns_number_gt     3996
_reflns_threshold_expression     I>2\s(I)
_refine_ls_structure_factor_coef     Fsqd
_refine_ls_matrix_type     full
_refine_ls_R_factor_all     0.0469
_refine_ls_R_factor_gt     0.0383
_refine_ls_wR_factor_gt     0.1087
_refine_ls_wR_factor_ref     0.1171
_refine_ls_goodness_of_fit_ref     1.050
_refine_ls_restrained_S_all     1.050
_refine_ls_number_reflns     4693
_refine_ls_number_parameters     327
_refine_ls_number_restraints     0
_refine_ls_hydrogen_treatment     refall
_refine_ls_weighting_scheme     calc
_refine_ls_weighting_details
         'calc w=1/[\s^2^(Fo^2^)+(0.0633P)^2^+0.3175P] where P=(Fo^2^+2Fc^2^)/3'
_atom_sites_solution_hydrogens     geom
_atom_sites_solution_primary     direct
_atom_sites_solution_secondary     difmap
_refine_ls_shift/su_max     ?
_refine_ls_shift/su_max_lt     0.001
_refine_ls_shift/su_mean     0.000
_refine_diff_density_max     0.388
_refine_diff_density_min     -0.211
_refine_ls_extinction_method     none
_refine_ls_extinction_coef     ?
loop_
    _atom_type_symbol
    _atom_type_description
    _atom_type_scat_dispersion_real
    _atom_type_scat_dispersion_imag
    _atom_type_scat_source
    'C' 'C' 0.0033 0.0016
                         'International Tables Vol C Tables 4.2.6.8 and 6.1.1.4'
    'H' 'H' 0.0000 0.0000
                         'International Tables Vol C Tables 4.2.6.8 and 6.1.1.4'
    'N' 'N' 0.0061 0.0033
                         'International Tables Vol C Tables 4.2.6.8 and 6.1.1.4'
    'O' 'O' 0.0106 0.0060
                         'International Tables Vol C Tables 4.2.6.8 and 6.1.1.4'
_computing_data_collection     'APEX2 (Bruker, 2009)'
_computing_cell_refinement     'SAINT (Bruker, 2009)'
_computing_data_reduction     'SAINT (Bruker, 2009)'
_computing_structure_solution     'SHELXTL (Sheldrick, 2008)'
_computing_structure_refinement     'SHELXTL (Sheldrick, 2008)'
_computing_molecular_graphics     'SHELXTL (Sheldrick, 2008)'
_computing_publication_material
;
SHELXTL (Sheldrick, 2008) and PLATON (Spek, 2009)
;
loop_
    _atom_site_type_symbol
    _atom_site_label
    _atom_site_fract_x
    _atom_site_fract_y
    _atom_site_fract_z
    _atom_site_U_iso_or_equiv
    _atom_site_adp_type
    _atom_site_calc_flag
    _atom_site_refinement_flags
    _atom_site_occupancy
    _atom_site_disorder_assembly
    _atom_site_disorder_group
    O O1 0.13177(12) 0.35766(10) 0.50655(8) 0.0253(2) Uani d . 1 . .
    O O2 -0.09815(12) 0.19240(10) 0.56457(8) 0.0271(2) Uani d . 1 . .
    O O3 0.21291(12) -0.12807(9) 0.77077(7) 0.02175(19) Uani d . 1 . .
    O O4 0.49285(13) -0.19568(10) 0.71696(9) 0.0311(2) Uani d . 1 . .
    O O5 0.05882(11) 0.30006(9) 1.00996(7) 0.01900(18) Uani d . 1 . .
    O O6 0.26916(11) 0.44327(8) 1.11470(7) 0.01862(18) Uani d . 1 . .
    N N1 0.67178(13) 0.18380(10) 0.94785(8) 0.0175(2) Uani d . 1 . .
    C C1 0.39341(15) 0.27760(12) 0.73593(10) 0.0175(2) Uani d . 1 . .
    C C2 0.35435(16) 0.33318(12) 0.64648(10) 0.0189(2) Uani d . 1 . .
    C C3 0.18797(16) 0.30518(12) 0.59181(9) 0.0178(2) Uani d . 1 . .
    C C4 0.06117(15) 0.21698(12) 0.62489(10) 0.0179(2) Uani d . 1 . .
    C C5 0.10199(15) 0.16280(11) 0.71366(9) 0.0166(2) Uani d . 1 . .
    C C6 0.26780(14) 0.19386(11) 0.77130(9) 0.0147(2) Uani d . 1 . .
    C C7 0.30862(14) 0.13710(11) 0.87152(9) 0.0141(2) Uani d . 1 . .
    C C8 0.45041(15) 0.02726(11) 0.84314(9) 0.0161(2) Uani d . 1 . .
    C C9 0.62445(15) 0.05553(12) 0.87803(10) 0.0172(2) Uani d . 1 . .
    C C10 0.54594(15) 0.27558(11) 1.00303(9) 0.0156(2) Uani d . 1 . .
    C C11 0.36775(14) 0.25185(11) 0.97297(9) 0.0146(2) Uani d . 1 . .
    C C12 0.26124(19) 0.43765(14) 0.46362(11) 0.0240(3) Uani d . 1 . .
    C C13 -0.21854(18) 0.08780(16) 0.58366(12) 0.0281(3) Uani d . 1 . .
    C C14 0.39486(16) -0.10892(12) 0.77100(10) 0.0188(2) Uani d . 1 . .
    C C15 0.14106(19) -0.25176(13) 0.69309(11) 0.0254(3) Uani d . 1 . .
    C C16 0.77848(16) -0.04195(13) 0.85144(11) 0.0223(2) Uani d . 1 . .
    C C17 0.62731(15) 0.39180(13) 1.09351(10) 0.0195(2) Uani d . 1 . .
    C C18 0.21850(15) 0.33172(11) 1.03232(9) 0.0147(2) Uani d . 1 . .
    C C19 0.12427(16) 0.52520(12) 1.17271(10) 0.0201(2) Uani d . 1 . .
    H H1A 0.509(2) 0.3021(17) 0.7758(14) 0.027(4) Uiso d . 1 . .
    H H2A 0.446(2) 0.3860(16) 0.6208(14) 0.025(4) Uiso d . 1 . .
    H H5A 0.015(2) 0.1061(15) 0.7381(13) 0.019(4) Uiso d . 1 . .
    H H7A 0.195(2) 0.0945(15) 0.8880(13) 0.019(4) Uiso d . 1 . .
    H H12A 0.193(3) 0.4694(18) 0.4082(16) 0.036(5) Uiso d . 1 . .
    H H12B 0.306(2) 0.5163(17) 0.5209(14) 0.027(4) Uiso d . 1 . .
    H H12C 0.357(2) 0.3847(17) 0.4310(14) 0.026(4) Uiso d . 1 . .
    H H13A -0.160(2) 0.0001(18) 0.5738(14) 0.027(4) Uiso d . 1 . .
    H H13B -0.272(2) 0.1130(16) 0.6595(14) 0.023(4) Uiso d . 1 . .
    H H13C -0.316(3) 0.0809(19) 0.5306(16) 0.040(5) Uiso d . 1 . .
    H H15A 0.196(2) -0.3330(18) 0.7040(15) 0.030(4) Uiso d . 1 . .
    H H15B 0.009(3) -0.2556(18) 0.7063(15) 0.038(5) Uiso d . 1 . .
    H H15C 0.163(3) -0.2468(18) 0.6172(16) 0.034(4) Uiso d . 1 . .
    H H16A 0.887(3) -0.001(2) 0.8987(17) 0.044(5) Uiso d . 1 . .
    H H16B 0.812(3) -0.0635(19) 0.7690(16) 0.038(5) Uiso d . 1 . .
    H H16C 0.746(3) -0.128(2) 0.8611(17) 0.044(5) Uiso d . 1 . .
    H H17A 0.594(2) 0.4817(16) 1.0829(13) 0.025(4) Uiso d . 1 . .
    H H17B 0.576(2) 0.3880(17) 1.1657(15) 0.032(4) Uiso d . 1 . .
    H H17C 0.760(3) 0.3858(18) 1.0926(15) 0.034(4) Uiso d . 1 . .
    H H19A 0.058(2) 0.5670(17) 1.1248(15) 0.031(4) Uiso d . 1 . .
    H H19B 0.046(3) 0.4709(18) 1.2075(15) 0.034(4) Uiso d . 1 . .
    H H19C 0.187(2) 0.5943(18) 1.2325(15) 0.032(4) Uiso d . 1 . .
    H H1N1 0.786(3) 0.2040(17) 0.9681(15) 0.031(4) Uiso d . 1 . .
loop_
    _atom_site_aniso_label
    _atom_site_aniso_U_11
    _atom_site_aniso_U_22
    _atom_site_aniso_U_33
    _atom_site_aniso_U_12
    _atom_site_aniso_U_13
    _atom_site_aniso_U_23
    O1 0.0210(4) 0.0347(5) 0.0258(4) -0.0061(4) -0.0070(3) 0.0186(4)
    O2 0.0165(4) 0.0412(5) 0.0284(5) -0.0104(4) -0.0108(3) 0.0188(4)
    O3 0.0172(4) 0.0185(4) 0.0264(4) -0.0006(3) -0.0042(3) 0.0006(3)
    O4 0.0259(5) 0.0216(4) 0.0420(6) 0.0043(4) 0.0084(4) 0.0011(4)
    O5 0.0101(4) 0.0214(4) 0.0246(4) -0.0004(3) -0.0016(3) 0.0046(3)
    O6 0.0120(4) 0.0197(4) 0.0216(4) -0.0002(3) -0.0008(3) 0.0012(3)
    N1 0.0081(4) 0.0219(5) 0.0234(5) -0.0006(3) -0.0009(3) 0.0078(4)
    C1 0.0122(5) 0.0209(5) 0.0197(5) -0.0025(4) -0.0032(4) 0.0064(4)
    C2 0.0162(5) 0.0207(5) 0.0208(5) -0.0040(4) -0.0011(4) 0.0077(4)
    C3 0.0173(5) 0.0199(5) 0.0167(5) -0.0002(4) -0.0020(4) 0.0063(4)
    C4 0.0123(5) 0.0223(5) 0.0190(5) -0.0021(4) -0.0038(4) 0.0058(4)
    C5 0.0123(5) 0.0191(5) 0.0189(5) -0.0023(4) -0.0011(4) 0.0059(4)
    C6 0.0121(5) 0.0155(5) 0.0162(5) 0.0010(4) -0.0010(4) 0.0037(4)
    C7 0.0094(5) 0.0159(5) 0.0177(5) -0.0008(4) -0.0012(4) 0.0056(4)
    C8 0.0131(5) 0.0166(5) 0.0199(5) 0.0010(4) 0.0014(4) 0.0070(4)
    C9 0.0136(5) 0.0197(5) 0.0210(5) 0.0019(4) 0.0028(4) 0.0099(4)
    C10 0.0118(5) 0.0192(5) 0.0178(5) -0.0008(4) 0.0001(4) 0.0084(4)
    C11 0.0114(5) 0.0170(5) 0.0164(5) -0.0007(4) -0.0010(4) 0.0064(4)
    C12 0.0246(6) 0.0260(6) 0.0240(6) -0.0037(5) -0.0018(5) 0.0119(5)
    C13 0.0171(6) 0.0402(8) 0.0290(7) -0.0107(5) -0.0077(5) 0.0141(6)
    C14 0.0189(5) 0.0177(5) 0.0216(5) 0.0018(4) 0.0008(4) 0.0083(4)
    C15 0.0271(7) 0.0188(6) 0.0275(6) -0.0011(5) -0.0094(5) 0.0017(5)
    C16 0.0141(5) 0.0243(6) 0.0320(6) 0.0050(4) 0.0037(4) 0.0132(5)
    C17 0.0106(5) 0.0248(6) 0.0229(5) -0.0032(4) -0.0039(4) 0.0064(4)
    C18 0.0126(5) 0.0163(5) 0.0165(5) -0.0008(4) -0.0010(4) 0.0070(4)
    C19 0.0152(5) 0.0214(5) 0.0218(5) 0.0019(4) 0.0011(4) 0.0021(4)
_geom_special_details
;
All esds (except the esd in the dihedral angle between two l.s. planes) are
estimated using the full covariance matrix. The cell esds are taken into
account individually in the estimation of esds in distances, angles and
torsion angles; correlations between esds in cell parameters are only used
when they are defined by crystal symmetry. An approximate (isotropic)
treatment of cell esds is used for estimating esds involving l.s. planes.
;
loop_
    _geom_bond_atom_site_label_1
    _geom_bond_atom_site_label_2
    _geom_bond_site_symmetry_2
    _geom_bond_distance
    _geom_bond_publ_flag
    O1 C3 . 1.3679(14) ?
    O1 C12 . 1.4268(15) ?
    O2 C4 . 1.3721(13) ?
    O2 C13 . 1.4282(15) ?
    O3 C14 . 1.3526(15) ?
    O3 C15 . 1.4434(14) ?
    O4 C14 . 1.2108(15) ?
    O5 C18 . 1.2245(14) ?
    O6 C18 . 1.3452(13) ?
    O6 C19 . 1.4442(14) ?
    N1 C10 . 1.3805(14) ?
    N1 C9 . 1.3856(15) ?
    N1 H1N1 . 0.879(19) ?
    C1 C6 . 1.3860(15) ?
    C1 C2 . 1.3997(16) ?
    C1 H1A . 0.977(18) ?
    C2 C3 . 1.3860(16) ?
    C2 H2A . 0.956(17) ?
    C3 C4 . 1.4090(16) ?
    C4 C5 . 1.3862(15) ?
    C5 C6 . 1.4002(15) ?
    C5 H5A . 0.952(16) ?
    C6 C7 . 1.5300(15) ?
    C7 C11 . 1.5176(15) ?
    C7 C8 . 1.5194(15) ?
    C7 H7A . 0.980(16) ?
    C8 C9 . 1.3530(16) ?
    C8 C14 . 1.4713(16) ?
    C9 C16 . 1.5044(16) ?
    C10 C11 . 1.3637(15) ?
    C10 C17 . 1.4991(16) ?
    C11 C18 . 1.4654(15) ?
    C12 H12A . 0.974(19) ?
    C12 H12B . 0.962(17) ?
    C12 H12C . 0.927(18) ?
    C13 H13A . 0.972(17) ?
    C13 H13B . 0.992(16) ?
    C13 H13C . 0.96(2) ?
    C15 H15A . 0.963(18) ?
    C15 H15B . 0.99(2) ?
    C15 H15C . 0.968(19) ?
    C16 H16A . 1.01(2) ?
    C16 H16B . 1.018(19) ?
    C16 H16C . 0.93(2) ?
    C17 H17A . 0.986(16) ?
    C17 H17B . 0.983(18) ?
    C17 H17C . 0.983(19) ?
    C19 H19A . 0.955(18) ?
    C19 H19B . 0.964(19) ?
    C19 H19C . 0.977(19) ?
loop_
    _geom_angle_atom_site_label_1
    _geom_angle_atom_site_label_2
    _geom_angle_atom_site_label_3
    _geom_angle_site_symmetry_1
    _geom_angle_site_symmetry_3
    _geom_angle
    _geom_angle_publ_flag
    C3 O1 C12 . . 117.10(10) ?
    C4 O2 C13 . . 117.19(9) ?
    C14 O3 C15 . . 115.84(10) ?
    C18 O6 C19 . . 116.00(9) ?
    C10 N1 C9 . . 123.01(10) ?
    C10 N1 H1N1 . . 116.4(12) ?
    C9 N1 H1N1 . . 119.8(11) ?
    C6 C1 C2 . . 121.00(10) ?
    C6 C1 H1A . . 120.0(10) ?
    C2 C1 H1A . . 118.9(10) ?
    C3 C2 C1 . . 120.15(10) ?
    C3 C2 H2A . . 120.4(10) ?
    C1 C2 H2A . . 119.3(10) ?
    O1 C3 C2 . . 125.46(10) ?
    O1 C3 C4 . . 115.17(10) ?
    C2 C3 C4 . . 119.36(10) ?
    O2 C4 C5 . . 124.82(10) ?
    O2 C4 C3 . . 115.45(10) ?
    C5 C4 C3 . . 119.73(10) ?
    C4 C5 C6 . . 121.17(10) ?
    C4 C5 H5A . . 119.9(9) ?
    C6 C5 H5A . . 118.9(9) ?
    C1 C6 C5 . . 118.54(10) ?
    C1 C6 C7 . . 120.84(9) ?
    C5 C6 C7 . . 120.61(9) ?
    C11 C7 C8 . . 110.65(9) ?
    C11 C7 C6 . . 111.02(8) ?
    C8 C7 C6 . . 111.31(9) ?
    C11 C7 H7A . . 109.2(9) ?
    C8 C7 H7A . . 108.6(9) ?
    C6 C7 H7A . . 105.9(9) ?
    C9 C8 C14 . . 120.87(10) ?
    C9 C8 C7 . . 121.20(10) ?
    C14 C8 C7 . . 117.85(9) ?
    C8 C9 N1 . . 119.50(10) ?
    C8 C9 C16 . . 126.29(11) ?
    N1 C9 C16 . . 114.19(10) ?
    C11 C10 N1 . . 119.03(10) ?
    C11 C10 C17 . . 127.59(10) ?
    N1 C10 C17 . . 113.37(9) ?
    C10 C11 C18 . . 124.66(10) ?
    C10 C11 C7 . . 121.19(10) ?
    C18 C11 C7 . . 114.15(9) ?
    O1 C12 H12A . . 104.1(11) ?
    O1 C12 H12B . . 111.7(10) ?
    H12A C12 H12B . . 109.0(14) ?
    O1 C12 H12C . . 111.0(10) ?
    H12A C12 H12C . . 111.1(15) ?
    H12B C12 H12C . . 109.8(15) ?
    O2 C13 H13A . . 112.5(10) ?
    O2 C13 H13B . . 112.9(9) ?
    H13A C13 H13B . . 107.8(13) ?
    O2 C13 H13C . . 105.0(11) ?
    H13A C13 H13C . . 111.4(15) ?
    H13B C13 H13C . . 107.3(15) ?
    O4 C14 O3 . . 122.11(11) ?
    O4 C14 C8 . . 126.90(11) ?
    O3 C14 C8 . . 110.99(10) ?
    O3 C15 H15A . . 111.8(11) ?
    O3 C15 H15B . . 106.8(11) ?
    H15A C15 H15B . . 109.8(15) ?
    O3 C15 H15C . . 109.4(11) ?
    H15A C15 H15C . . 109.0(15) ?
    H15B C15 H15C . . 109.9(16) ?
    C9 C16 H16A . . 109.7(11) ?
    C9 C16 H16B . . 111.5(11) ?
    H16A C16 H16B . . 109.3(16) ?
    C9 C16 H16C . . 111.6(12) ?
    H16A C16 H16C . . 111.3(16) ?
    H16B C16 H16C . . 103.2(16) ?
    C10 C17 H17A . . 111.1(10) ?
    C10 C17 H17B . . 108.8(10) ?
    H17A C17 H17B . . 105.9(14) ?
    C10 C17 H17C . . 109.5(10) ?
    H17A C17 H17C . . 109.0(14) ?
    H17B C17 H17C . . 112.5(15) ?
    O5 C18 O6 . . 121.78(10) ?
    O5 C18 C11 . . 123.15(10) ?
    O6 C18 C11 . . 115.07(9) ?
    O6 C19 H19A . . 112.1(11) ?
    O6 C19 H19B . . 110.5(11) ?
    H19A C19 H19B . . 111.5(16) ?
    O6 C19 H19C . . 103.4(11) ?
    H19A C19 H19C . . 111.4(15) ?
    H19B C19 H19C . . 107.6(15) ?
loop_
    _geom_torsion_atom_site_label_1
    _geom_torsion_atom_site_label_2
    _geom_torsion_atom_site_label_3
    _geom_torsion_atom_site_label_4
    _geom_torsion_site_symmetry_1
    _geom_torsion_site_symmetry_2
    _geom_torsion_site_symmetry_3
    _geom_torsion_site_symmetry_4
    _geom_torsion
    _geom_torsion_publ_flag
    C6 C1 C2 C3 . . . . 0.14(18) ?
    C12 O1 C3 C2 . . . . 6.09(18) ?
    C12 O1 C3 C4 . . . . -174.62(11) ?
    C1 C2 C3 O1 . . . . 177.31(11) ?
    C1 C2 C3 C4 . . . . -1.96(18) ?
    C13 O2 C4 C5 . . . . -9.85(18) ?
    C13 O2 C4 C3 . . . . 170.68(11) ?
    O1 C3 C4 O2 . . . . 2.12(16) ?
    C2 C3 C4 O2 . . . . -178.53(11) ?
    O1 C3 C4 C5 . . . . -177.37(10) ?
    C2 C3 C4 C5 . . . . 1.97(17) ?
    O2 C4 C5 C6 . . . . -179.60(11) ?
    C3 C4 C5 C6 . . . . -0.16(18) ?
    C2 C1 C6 C5 . . . . 1.66(17) ?
    C2 C1 C6 C7 . . . . -178.00(10) ?
    C4 C5 C6 C1 . . . . -1.65(17) ?
    C4 C5 C6 C7 . . . . 178.01(10) ?
    C1 C6 C7 C11 . . . . 52.50(13) ?
    C5 C6 C7 C11 . . . . -127.15(11) ?
    C1 C6 C7 C8 . . . . -71.23(13) ?
    C5 C6 C7 C8 . . . . 109.12(11) ?
    C11 C7 C8 C9 . . . . -21.56(14) ?
    C6 C7 C8 C9 . . . . 102.39(12) ?
    C11 C7 C8 C14 . . . . 161.86(9) ?
    C6 C7 C8 C14 . . . . -74.20(12) ?
    C14 C8 C9 N1 . . . . -178.65(10) ?
    C7 C8 C9 N1 . . . . 4.87(16) ?
    C14 C8 C9 C16 . . . . -0.70(18) ?
    C7 C8 C9 C16 . . . . -177.18(10) ?
    C10 N1 C9 C8 . . . . 13.87(16) ?
    C10 N1 C9 C16 . . . . -164.32(10) ?
    C9 N1 C10 C11 . . . . -12.47(16) ?
    C9 N1 C10 C17 . . . . 166.41(10) ?
    N1 C10 C11 C18 . . . . 172.89(10) ?
    C17 C10 C11 C18 . . . . -5.82(18) ?
    N1 C10 C11 C7 . . . . -7.50(16) ?
    C17 C10 C11 C7 . . . . 173.78(10) ?
    C8 C7 C11 C10 . . . . 22.90(14) ?
    C6 C7 C11 C10 . . . . -101.21(12) ?
    C8 C7 C11 C18 . . . . -157.45(9) ?
    C6 C7 C11 C18 . . . . 78.44(11) ?
    C15 O3 C14 O4 . . . . -6.40(17) ?
    C15 O3 C14 C8 . . . . 173.30(10) ?
    C9 C8 C14 O4 . . . . -16.87(19) ?
    C7 C8 C14 O4 . . . . 159.72(12) ?
    C9 C8 C14 O3 . . . . 163.45(10) ?
    C7 C8 C14 O3 . . . . -19.96(14) ?
    C19 O6 C18 O5 . . . . -1.71(15) ?
    C19 O6 C18 C11 . . . . 178.71(9) ?
    C10 C11 C18 O5 . . . . -172.80(11) ?
    C7 C11 C18 O5 . . . . 7.57(15) ?
    C10 C11 C18 O6 . . . . 6.78(16) ?
    C7 C11 C18 O6 . . . . -172.85(9) ?
loop_
    _geom_hbond_atom_site_label_D
    _geom_hbond_atom_site_label_H
    _geom_hbond_atom_site_label_A
    _geom_hbond_site_symmetry_A
    _geom_hbond_distance_DH
    _geom_hbond_distance_HA
    _geom_hbond_distance_DA
    _geom_hbond_angle_DHA
    _geom_hbond_publ_flag
    N1 H1N1 O5 1_655 0.88(2) 2.21(2) 3.0750(13) 166.7(16) yes
    C12 H12C O4 2_656 0.926(16) 2.550(17) 3.4120(17) 155.0(13) yes
    C15 H15C O2 2_556 0.968(19) 2.501(19) 3.4136(17) 157.0(17) yes
    C17 H17C O5 1_655 0.98(2) 2.52(2) 3.4318(14) 154.9(15) yes
    C19 H19A O5 2_567 0.954(17) 2.562(18) 3.5023(15) 168.7(13) yes
