# Supplementary material for: Dimethyl 4-(3,4-dimethoxy­phen­yl)-2,6-dimethyl-1,4-dihydro­pyridine-3,5-dicarboxyl­ate
Source: Acta Crystallogr Sect E Struct Rep Online. 2010 May 15;66(Pt 6):o1355–6. doi: 10.1107/S160053681001679X (PMC2979474; doi:10.1107/S160053681001679X)
Supplement: Supplementary file 2 [file e-66-o1355-Isup2.hkl]

# 
# h,k,l, Fc-squared, Fo-squared, sigma(Fo-squared) and status flag 
# 
data_I
_shelx_title ' mo_maa1a_0m in P-1 (100K)' 
_shelx_refln_list_code          4 
_shelx_F_calc_maximum      169.50 
_exptl_crystal_F_000       384.00 
_reflns_d_resolution_high  0.7330 
 
loop_ 
 _symmetry_equiv_pos_as_xyz 
 'x, y, z' 
 '-x, -y, -z' 
 
_cell_length_a     7.3883 
_cell_length_b    10.0775 
_cell_length_c    12.3833 
_cell_angle_alpha 105.372 
_cell_angle_beta   90.255 
_cell_angle_gamma  91.611 
 
_shelx_F_squared_multiplier     1.000 
 
loop_ 
 _refln_index_h 
 _refln_index_k 
 _refln_index_l 
 _refln_F_squared_calc 
 _refln_F_squared_meas 
 _refln_F_squared_sigma 
 _refln_observed_status 
   1   0   0       62.74       63.08      1.11 o 
   2   0   0     1784.28     1714.88     24.57 o 
   3   0   0      160.00      136.93      2.49 o 
   4   0   0      130.25      145.45      2.40 o 
   5   0   0       14.59       13.75      0.71 o 
   6   0   0      145.51      153.54      2.47 o 
   7   0   0      262.24      262.63      4.21 o 
   8   0   0       73.11       73.44      2.95 o 
   9   0   0        1.93        3.18      1.50 o 
 -10   1   0        0.11        1.81      1.64 o 
  -9   1   0       44.43       47.85      3.59 o 
  -8   1   0        0.01       -0.12      1.15 o 
  -7   1   0      168.63      168.61      5.06 o 
  -6   1   0       85.06       79.22      2.24 o 
  -5   1   0      228.71      209.06      3.21 o 
  -4   1   0      644.24      680.85     10.28 o 
  -3   1   0       51.70       52.53      2.05 o 
  -2   1   0      107.52      101.66      1.77 o 
  -1   1   0      122.59      143.34      2.69 o 
   0   1   0      212.53      227.26      2.79 o 
   1   1   0     2152.40     2206.31     76.55 o 
   2   1   0        6.66        4.45      0.32 o 
   3   1   0       21.21       30.56      2.62 o 
   4   1   0      172.72      205.85      2.83 o 
   5   1   0        0.01       -0.09      0.32 o 
   6   1   0       66.47       58.33      1.42 o 
   7   1   0       43.05       47.41      1.40 o 
   8   1   0      230.20      234.20      5.98 o 
   9   1   0       62.01       70.19      4.58 o 
 -10   2   0        2.70        4.02      1.97 o 
  -9   2   0       12.87       12.22      2.28 o 
  -8   2   0       76.80       76.48      4.32 o 
  -7   2   0      211.89      196.88      7.22 o 
  -6   2   0      355.79      370.99      7.90 o 
  -5   2   0      118.33      122.15      3.24 o 
  -4   2   0      372.07      405.70      6.37 o 
  -3   2   0       24.13       14.67      0.58 o 
  -2   2   0     1252.10     1247.87     17.97 o 
  -1   2   0     3914.35     3904.94     46.89 o 
   0   2   0     2920.23     3002.90     28.71 o 
   1   2   0     1969.70     1901.74     31.43 o 
   2   2   0      533.76      533.06      9.43 o 
   3   2   0       12.55       18.86      0.89 o 
   4   2   0       53.76       65.86      1.73 o 
   5   2   0       78.32       93.57      1.74 o 
   6   2   0       48.59       44.15      1.30 o 
   7   2   0       40.99       46.43      1.45 o 
   8   2   0        1.86        2.89      0.89 o 
   9   2   0       24.24       39.57      3.79 o 
  -9   3   0        3.01        6.00      1.96 o 
  -8   3   0       18.89       17.79      2.49 o 
  -7   3   0        4.20        4.21      1.02 o 
  -6   3   0      845.73      753.25     26.71 o 
  -5   3   0     1172.64     1167.78     15.80 o 
  -4   3   0      107.31      118.01      1.99 o 
  -3   3   0      675.05      806.01     14.34 o 
  -2   3   0      823.18      848.60     10.98 o 
  -1   3   0      196.84      221.25      3.54 o 
   0   3   0      208.69      191.71      2.07 o 
   1   3   0        1.03        1.81      0.22 o 
   2   3   0       55.23       53.01      1.58 o 
   3   3   0       88.81       80.41      1.70 o 
   4   3   0      129.51      120.62      2.00 o 
   5   3   0      426.83      390.58      5.62 o 
   6   3   0     1365.67     1282.65     15.11 o 
   7   3   0      133.07      113.71      3.16 o 
   8   3   0        2.49        3.43      0.96 o 
   9   3   0        5.74        9.34      2.37 o 
  -9   4   0       49.29       46.03      2.04 o 
  -8   4   0      138.72      132.94      3.33 o 
  -7   4   0      190.28      198.31      4.24 o 
  -6   4   0       54.34       56.73      1.92 o 
  -5   4   0      276.99      204.52      4.93 o 
  -4   4   0       35.35       40.95      1.49 o 
  -3   4   0      256.15      253.03      3.31 o 
  -2   4   0     1809.76     1952.73     25.94 o 
  -1   4   0       86.56       74.06      0.95 o 
   0   4   0        0.63        0.15      0.18 o 
   1   4   0      112.44      113.91      1.56 o 
   2   4   0      120.19      139.01      4.01 o 
   3   4   0      708.33      696.44     10.19 o 
   4   4   0       13.49        9.58      1.43 o 
   5   4   0       58.72       55.88      1.64 o 
   6   4   0      116.69      112.34      3.05 o 
   7   4   0       19.16       16.04      1.40 o 
   8   4   0      100.35       95.87      3.11 o 
   9   4   0        2.95        2.82      2.88 o 
  -9   5   0        1.92        0.46      0.97 o 
  -8   5   0       44.31       41.52      2.00 o 
  -7   5   0        0.62        1.71      0.77 o 
  -6   5   0      129.54      128.59      3.19 o 
  -5   5   0       30.58       37.90      1.63 o 
  -4   5   0        4.89        6.20      0.77 o 
  -3   5   0      214.98      202.70      2.85 o 
  -2   5   0       56.62       60.24      1.11 o 
  -1   5   0       21.09       19.37      0.64 o 
   0   5   0        1.55        1.54      0.27 o 
   1   5   0       68.89       60.69      1.87 o 
   2   5   0      612.26      612.62      7.75 o 
   3   5   0      295.25      284.04     12.51 o 
   4   5   0        3.91        0.84      1.01 o 
   5   5   0     1498.58     1439.05     20.54 o 
   6   5   0      106.41      103.58      2.24 o 
   7   5   0       26.90       27.79      1.86 o 
   8   5   0       11.59       12.80      1.48 o 
   9   5   0        0.33        2.86      1.19 o 
  -9   6   0      142.62      148.12      5.99 o 
  -8   6   0       99.37      114.27      3.38 o 
  -7   6   0        6.65        5.82      0.99 o 
  -6   6   0        0.00        0.52      0.75 o 
  -5   6   0       50.49       62.33      2.15 o 
  -4   6   0      306.24      282.61      8.48 o 
  -3   6   0       77.91       73.39      2.18 o 
  -2   6   0      162.01      164.47      1.88 o 
  -1   6   0       23.18       23.05      0.61 o 
   0   6   0       63.21       74.03      1.19 o 
   1   6   0      255.18      276.97      3.44 o 
   2   6   0       80.45       98.24      1.91 o 
   3   6   0       27.73       24.83      1.56 o 
   4   6   0      254.65      241.66      4.46 o 
   5   6   0      405.65      401.47      6.66 o 
   6   6   0       81.77       83.22      2.11 o 
   7   6   0       11.81        9.65      0.96 o 
   8   6   0        4.04        6.04      0.88 o 
  -8   7   0       71.47       86.75      3.04 o 
  -7   7   0        9.00       13.19      1.38 o 
  -6   7   0        0.51        0.98      0.83 o 
  -5   7   0      253.22      213.82      4.68 o 
  -4   7   0       29.12       21.79      1.46 o 
  -3   7   0       30.43       33.42      1.02 o 
  -2   7   0        0.95        0.21      0.44 o 
  -1   7   0      312.46      303.65      2.88 o 
   0   7   0       15.92       18.04      0.71 o 
   1   7   0      587.13      613.59      7.05 o 
   2   7   0       95.73      109.09      2.15 o 
   3   7   0      181.64      177.11      4.43 o 
   4   7   0      400.03      363.93      6.25 o 
   5   7   0      109.36      101.67      2.72 o 
   6   7   0      104.94      101.30      2.45 o 
   7   7   0       47.76       48.98      1.80 o 
   8   7   0       30.81       37.94      1.67 o 
  -8   8   0        0.10       -1.25      1.03 o 
  -7   8   0        8.01        7.30      1.28 o 
  -6   8   0        3.65        2.67      1.00 o 
  -5   8   0       90.58       82.73      2.72 o 
  -4   8   0      266.57      265.68      4.53 o 
  -3   8   0        5.54        5.75      0.63 o 
  -2   8   0       44.43       49.60      1.40 o 
  -1   8   0        0.37        1.99      0.57 o 
   0   8   0      157.12      174.42      2.32 o 
   1   8   0       17.11       17.52      0.77 o 
   2   8   0        1.23        1.97      0.66 o 
   3   8   0       46.53       42.56      1.86 o 
   4   8   0      105.69      101.75      2.78 o 
   5   8   0       38.72       37.66      3.04 o 
   6   8   0       51.61       49.84      1.87 o 
   7   8   0       84.18       83.74      1.98 o 
  -7   9   0        6.68        5.81      2.43 o 
  -6   9   0       23.37       29.71      2.42 o 
  -5   9   0       12.80       13.42      1.43 o 
  -4   9   0      135.40      135.47      2.97 o 
  -3   9   0       14.62       13.13      0.86 o 
  -2   9   0      462.59      457.19      9.01 o 
  -1   9   0       26.37       30.10      1.56 o 
   0   9   0        2.72        1.96      0.60 o 
   1   9   0       15.05       18.18      0.83 o 
   2   9   0        0.69        0.06      0.64 o 
   3   9   0       30.25       21.74      1.21 o 
   4   9   0       80.49       78.84      2.60 o 
   5   9   0       24.80       26.14      1.51 o 
   6   9   0        1.64        2.41      0.78 o 
   7   9   0        0.30        0.41      0.76 o 
  -6  10   0       14.16       11.65      1.57 o 
  -5  10   0        5.96        5.13      1.21 o 
  -4  10   0       33.92       31.22      1.65 o 
  -3  10   0        0.22        0.92      0.79 o 
  -2  10   0       39.88       43.03      2.14 o 
  -1  10   0       78.75       80.27      2.32 o 
   0  10   0        0.49        0.07      0.79 o 
   1  10   0      101.59       98.45      1.78 o 
   2  10   0      163.26      144.00      2.87 o 
   3  10   0        0.80       -0.38      0.79 o 
   4  10   0        1.20        1.50      0.84 o 
   5  10   0        6.32        6.22      0.95 o 
   6  10   0        3.53        3.25      0.92 o 
  -5  11   0        3.94        4.89      1.25 o 
  -4  11   0        2.57        0.54      1.70 o 
  -3  11   0        0.32        0.24      1.23 o 
  -2  11   0       53.89       57.11      2.41 o 
  -1  11   0      112.68      116.37      2.92 o 
   0  11   0        6.72        6.52      1.09 o 
   1  11   0       14.96       17.26      1.21 o 
   2  11   0        1.47        0.47      0.76 o 
   3  11   0        4.37        4.01      1.21 o 
   4  11   0        0.01       -0.05      0.93 o 
   5  11   0      121.75      135.02      2.89 o 
  -4  12   0       64.05       67.40      4.44 o 
  -3  12   0        2.59        1.51      1.55 o 
  -2  12   0       15.31       14.56      1.58 o 
  -1  12   0       17.26       16.76      2.31 o 
   0  12   0       46.56       49.56      2.96 o 
   1  12   0        3.20        2.86      1.34 o 
   2  12   0        1.20        1.07      1.34 o 
   3  12   0       13.72       11.78      1.32 o 
   4  12   0        9.41        8.09      1.12 o 
  -2  13   0        6.22        3.57      1.29 o 
  -1  13   0       17.75       16.02      1.72 o 
   0  13   0       64.10       69.83      2.71 o 
   1  13   0      150.12      163.36      5.04 o 
  -2 -13   1        2.68        3.12      1.53 o 
  -1 -13   1        3.98        4.79      2.35 o 
   0 -13   1       12.24       12.94      1.44 o 
   1 -13   1        5.32        3.25      1.22 o 
   2 -13   1       68.56       73.35      2.98 o 
  -4 -12   1        5.26        4.40      1.14 o 
  -3 -12   1       39.00       40.15      1.83 o 
  -2 -12   1       10.89       13.22      3.21 o 
  -1 -12   1        1.78        2.18      0.86 o 
   0 -12   1        0.10       -0.03      0.92 o 
   1 -12   1        1.37        0.92      1.06 o 
   2 -12   1       17.13       17.21      1.66 o 
   3 -12   1        1.91        3.19      1.12 o 
   4 -12   1        4.83        6.07      2.10 o 
  -5 -11   1        1.84        1.48      1.22 o 
  -4 -11   1       12.12        9.63      1.18 o 
  -3 -11   1        0.01       -0.32      0.79 o 
  -2 -11   1       34.44       29.99      1.47 o 
  -1 -11   1        6.13        6.04      0.90 o 
   0 -11   1       13.45       11.92      1.16 o 
   1 -11   1      198.00      206.97      4.14 o 
   2 -11   1       21.77       21.39      2.02 o 
   3 -11   1      103.00      112.64      3.17 o 
   4 -11   1        1.51        3.62      1.72 o 
   5 -11   1       25.33       27.77      3.89 o 
   6 -11   1        5.19        7.50      1.46 o 
  -6 -10   1       16.31       14.24      1.15 o 
  -5 -10   1       19.72       19.58      1.22 o 
  -4 -10   1        0.49        0.29      0.76 o 
  -3 -10   1        0.04       -0.61      0.79 o 
  -2 -10   1       63.46       56.84      1.64 o 
  -1 -10   1        4.08        3.43      0.60 o 
   0 -10   1       12.30       13.80      1.11 o 
   1 -10   1      247.66      246.67      4.54 o 
   2 -10   1      147.38      148.05      3.20 o 
   3 -10   1        9.96       10.71      0.86 o 
   4 -10   1      102.70      104.55      4.16 o 
   5 -10   1       30.03       26.23      3.12 o 
   6 -10   1       23.25       27.38      2.14 o 
  -7  -9   1       72.86       72.60      1.98 o 
  -6  -9   1      134.02      143.95      2.72 o 
  -5  -9   1      141.69      146.37      2.71 o 
  -4  -9   1       78.17       79.74      1.95 o 
  -3  -9   1        2.86        2.12      0.74 o 
  -2  -9   1        0.54        0.75      0.59 o 
  -1  -9   1       87.09       84.89      1.55 o 
   0  -9   1       38.34       35.40      1.10 o 
   1  -9   1      312.22      312.54      5.28 o 
   2  -9   1      933.85      937.94     10.23 o 
   3  -9   1       85.28       86.34      1.82 o 
   4  -9   1       14.61       11.29      1.03 o 
   5  -9   1        0.76        1.22      1.21 o 
   6  -9   1       11.33       12.19      1.41 o 
   7  -9   1       77.17       81.89      3.08 o 
  -7  -8   1       30.26       30.02      1.35 o 
  -6  -8   1        0.04        0.38      0.63 o 
  -5  -8   1       20.40       22.82      1.15 o 
  -4  -8   1       30.77       32.00      1.56 o 
  -3  -8   1       58.17       53.67      1.62 o 
  -2  -8   1       49.44       47.51      1.33 o 
  -1  -8   1       53.46       47.58      1.13 o 
   0  -8   1        9.33        7.04      0.57 o 
   1  -8   1      264.36      248.52      2.93 o 
   2  -8   1        5.98        5.50      0.61 o 
   3  -8   1       26.27       26.66      0.99 o 
   4  -8   1       13.20       12.90      1.72 o 
   5  -8   1        0.56        0.87      0.82 o 
   6  -8   1       25.81       26.05      1.84 o 
   7  -8   1       25.86       27.71      1.95 o 
   8  -8   1       17.28       17.67      1.69 o 
  -8  -7   1        4.53        4.81      0.74 o 
  -7  -7   1        6.31        9.51      0.80 o 
  -6  -7   1       11.33       11.96      0.82 o 
  -5  -7   1      312.33      301.01      4.05 o 
  -4  -7   1      557.16      525.92      8.41 o 
  -3  -7   1       60.80       59.65      1.94 o 
  -2  -7   1        4.49        6.76      0.55 o 
  -1  -7   1        5.72        4.02      0.44 o 
   0  -7   1        0.03        0.83      0.29 o 
   1  -7   1       97.69       90.80      1.22 o 
   2  -7   1      279.14      284.72      3.49 o 
   3  -7   1       25.90       20.38      1.09 o 
   4  -7   1       32.87       31.13      1.62 o 
   5  -7   1        0.07        0.79      0.74 o 
   6  -7   1        7.15        6.28      1.03 o 
   7  -7   1       29.50       22.27      1.68 o 
   8  -7   1      138.39      145.52      4.57 o 
  -8  -6   1       22.73       24.72      1.38 o 
  -7  -6   1        1.90        1.84      0.55 o 
  -6  -6   1      217.61      206.07      3.00 o 
  -5  -6   1      137.44      131.28      2.67 o 
  -4  -6   1      562.41      544.18      8.49 o 
  -3  -6   1       44.87       49.60      1.96 o 
  -2  -6   1        4.74        7.20      0.59 o 
  -1  -6   1        7.61        9.51      0.47 o 
   0  -6   1       98.21      103.55      1.32 o 
   1  -6   1        3.26        2.82      0.31 o 
   2  -6   1        5.02        4.73      0.41 o 
   3  -6   1      387.97      390.98      5.05 o 
   4  -6   1       34.91       38.44      1.36 o 
   5  -6   1       46.61       44.61      2.14 o 
   6  -6   1        0.19       -0.40      0.68 o 
   7  -6   1        0.69        0.71      0.79 o 
   8  -6   1      166.33      190.67      4.53 o 
   9  -6   1       19.36       21.46      1.77 o 
  -9  -5   1       33.62       40.95      4.40 o 
  -8  -5   1       11.72       16.41      1.62 o 
  -7  -5   1       40.47       36.36      1.28 o 
  -6  -5   1      358.92      333.17      5.08 o 
  -5  -5   1        0.00        1.61      0.80 o 
  -4  -5   1        0.35        0.17      0.31 o 
  -3  -5   1       44.65       46.53      1.49 o 
  -2  -5   1     1387.77     1476.84     30.80 o 
  -1  -5   1      161.12      148.25      1.78 o 
   0  -5   1       45.96       47.31      0.77 o 
   1  -5   1        4.67        2.75      0.26 o 
   2  -5   1      672.21      741.77      8.66 o 
   3  -5   1      169.82      167.81      3.97 o 
   4  -5   1       56.28       52.48      1.57 o 
   5  -5   1       15.78       14.75      1.22 o 
   6  -5   1        5.30        5.41      0.85 o 
   7  -5   1       17.90       21.09      1.50 o 
   8  -5   1        0.00       -0.54      0.78 o 
   9  -5   1      177.90      177.44      4.30 o 
  -9  -4   1       66.06       64.58      4.96 o 
  -8  -4   1        0.00        1.30      0.92 o 
  -7  -4   1       13.45       10.53      1.22 o 
  -6  -4   1      269.05      259.03      4.06 o 
  -5  -4   1      481.00      474.92      6.57 o 
  -4  -4   1      216.43      228.84      4.67 o 
  -3  -4   1        3.17        5.91      0.57 o 
  -2  -4   1        2.02        1.48      0.41 o 
  -1  -4   1     1418.50     1426.13     16.06 o 
   0  -4   1       47.30       47.91      0.84 o 
   1  -4   1      486.24      460.05      5.78 o 
   2  -4   1       19.37       23.72      0.65 o 
   3  -4   1       38.94       37.89      0.93 o 
   4  -4   1       60.08       22.77      1.14 o 
   5  -4   1       23.28       21.46      2.38 o 
   6  -4   1       12.25        9.28      0.89 o 
   7  -4   1      160.13      164.49      3.66 o 
   8  -4   1        0.02       -0.57      0.72 o 
   9  -4   1      102.33      105.44      2.96 o 
  -9  -3   1       14.12       18.21      2.94 o 
  -8  -3   1        2.48        3.34      1.09 o 
  -7  -3   1      760.96      708.23     11.92 o 
  -6  -3   1      327.18      363.40      6.15 o 
  -5  -3   1       77.09       67.41      1.33 o 
  -4  -3   1      430.76      434.58      5.20 o 
  -3  -3   1      353.85      358.92      6.72 o 
  -2  -3   1      240.95      255.00      3.98 o 
  -1  -3   1      165.41      183.99      3.12 o 
   0  -3   1      778.04      809.97      7.92 o 
   1  -3   1       72.68       67.49      2.29 o 
   2  -3   1       29.11       28.70      0.91 o 
   3  -3   1       26.19       32.00      0.87 o 
   4  -3   1       19.20        7.31      1.91 o 
   5  -3   1      356.09      329.22      5.45 o 
   6  -3   1     1426.64     1413.82     36.23 o 
   7  -3   1        7.03        8.44      1.80 o 
   8  -3   1        4.23        2.88      1.55 o 
   9  -3   1       66.32       57.98      4.13 o 
  -9  -2   1        0.52        2.94      1.71 o 
  -8  -2   1      130.17      122.46      6.03 o 
  -7  -2   1       53.30       46.15      1.77 o 
  -6  -2   1      209.24      199.50      3.48 o 
  -5  -2   1      316.80      301.25      4.05 o 
  -4  -2   1        1.25        4.84      0.46 o 
  -3  -2   1     1779.24     1899.33     20.69 o 
  -2  -2   1      403.87      386.77      9.10 o 
  -1  -2   1      791.04      740.74     10.33 o 
   0  -2   1        1.33        2.05      0.18 o 
   1  -2   1      528.74      556.64      7.55 o 
   2  -2   1       19.18       17.22      2.87 o 
   3  -2   1      839.01      897.27     21.84 o 
   4  -2   1      375.28      419.50      8.23 o 
   5  -2   1       34.21       35.70      1.25 o 
   6  -2   1       47.21       45.22      1.55 o 
   7  -2   1        2.91        2.87      1.35 o 
   8  -2   1        0.36        1.80      1.41 o 
   9  -2   1        8.63       13.52      2.33 o 
  10  -2   1       78.84       91.28      5.30 o 
  -9  -1   1       30.15       37.89      3.65 o 
  -8  -1   1        0.11        0.25      0.88 o 
  -7  -1   1       83.84       80.16      2.29 o 
  -6  -1   1      422.96      420.43      6.02 o 
  -5  -1   1      195.20      190.36      2.78 o 
  -4  -1   1        2.04        1.16      0.31 o 
  -3  -1   1      321.47      340.95      7.57 o 
  -2  -1   1     1159.55     1163.80     14.79 o 
  -1  -1   1     1638.28     1662.39     26.53 o 
   0  -1   1      170.76      168.77      4.89 o 
   1  -1   1      154.89       74.27      2.27 o 
   2  -1   1      599.46      602.97      7.33 o 
   3  -1   1      924.61      953.97     34.32 o 
   4  -1   1      493.96      534.46     10.25 o 
   5  -1   1      897.85      992.35     13.06 o 
   6  -1   1       43.30       37.98      1.13 o 
   7  -1   1       14.05        9.91      1.22 o 
   8  -1   1       24.10       23.90      2.52 o 
   9  -1   1        5.02        5.34      1.71 o 
  10  -1   1        1.35        1.94      1.63 o 
  -9   0   1        5.86       10.99      2.15 o 
  -8   0   1       27.54       31.94      2.19 o 
  -7   0   1       56.66       57.08      2.47 o 
  -6   0   1       25.56       25.88      1.07 o 
  -5   0   1       84.31       82.21      1.65 o 
  -4   0   1      384.82      386.38      5.25 o 
  -3   0   1       59.02       71.63      1.45 o 
  -2   0   1      416.11      432.06      5.53 o 
  -1   0   1     7107.02     7002.33     95.33 o 
   0   0   1     1328.26     1260.16     38.85 o 
   1   0   1      367.92      334.19      4.96 o 
   2   0   1      520.69      509.98      7.59 o 
   3   0   1     3295.91     3088.52    134.72 o 
   4   0   1        1.01        1.55      0.40 o 
   5   0   1       44.23       48.79      1.16 o 
   6   0   1        9.75       10.19      0.68 o 
   7   0   1        7.78        8.56      0.70 o 
   8   0   1        3.58        4.19      2.01 o 
   9   0   1        2.87        1.96      1.41 o 
 -10   1   1        1.83        0.09      1.55 o 
  -9   1   1        0.67        0.47      1.35 o 
  -8   1   1       68.79       66.50      3.95 o 
  -7   1   1        0.88        3.55      0.98 o 
  -6   1   1      341.71      337.32      9.67 o 
  -5   1   1       18.75       18.79      1.50 o 
  -4   1   1      151.93      159.82      2.42 o 
  -3   1   1      384.14      385.93      7.49 o 
  -2   1   1       39.78       52.15      2.18 o 
  -1   1   1      521.26      533.38      9.39 o 
   0   1   1      738.77      722.98      7.84 o 
   2   1   1      361.20      369.84      5.64 o 
   3   1   1     1016.00      993.14     18.69 o 
   4   1   1      854.75     1000.86     12.85 o 
   5   1   1       41.01       48.79      1.31 o 
   6   1   1      269.91      230.28      3.40 o 
   7   1   1       87.25       75.70      1.76 o 
   8   1   1        0.62        0.29      0.71 o 
   9   1   1       17.13       14.53      2.43 o 
  -9   2   1       22.69       26.32      2.98 o 
  -8   2   1       27.97       31.41      2.93 o 
  -7   2   1        0.80        1.06      1.28 o 
  -6   2   1      185.11      187.51      4.73 o 
  -5   2   1      711.07      715.60      9.46 o 
  -4   2   1      366.44      357.76      5.85 o 
  -3   2   1       77.19       75.70      1.67 o 
  -2   2   1      246.56      230.31      3.40 o 
  -1   2   1    11685.12    11542.61    162.56 o 
   0   2   1      274.02      310.55      3.53 o 
   1   2   1     2068.23     2076.01     29.91 o 
   3   2   1        0.07       -0.17      0.21 o 
   4   2   1        9.57       14.44      0.95 o 
   5   2   1       70.95       66.24      1.57 o 
   6   2   1       19.35       19.16      0.92 o 
   7   2   1      446.46      413.78      5.66 o 
   8   2   1        3.49        3.32      0.80 o 
   9   2   1       60.97       68.59      6.78 o 
  -9   3   1       32.56       30.90      1.72 o 
  -8   3   1       35.66       33.91      3.13 o 
  -7   3   1        3.08        3.33      1.05 o 
  -6   3   1       20.84       23.47      2.12 o 
  -5   3   1      171.05      159.99      3.25 o 
  -4   3   1        0.76        0.92      0.49 o 
  -3   3   1     2466.05     2692.26     30.90 o 
  -2   3   1     2209.14     2528.71     49.24 o 
  -1   3   1      228.29      232.88      2.62 o 
   0   3   1      113.95      117.43      1.40 o 
   1   3   1      132.20      121.92      1.56 o 
   2   3   1     1202.09     1175.29     26.35 o 
   3   3   1      255.24      243.17      4.27 o 
   4   3   1      196.55      199.93      2.65 o 
   5   3   1      819.68      802.66     10.68 o 
   6   3   1        4.29        5.51      1.04 o 
   7   3   1      218.92      211.94      3.98 o 
   8   3   1        2.38        2.21      0.81 o 
   9   3   1      224.25      264.96      7.90 o 
  -9   4   1       32.30       38.14      1.96 o 
  -8   4   1        2.19        2.30      0.87 o 
  -7   4   1        3.28        4.11      0.87 o 
  -6   4   1      381.02      384.31      7.01 o 
  -5   4   1      103.43       59.88      2.19 o 
  -4   4   1       62.88       68.11      1.94 o 
  -3   4   1      313.55      332.49      4.30 o 
  -2   4   1      383.95      439.35      4.46 o 
  -1   4   1      111.53      134.63      1.49 o 
   0   4   1      450.26      454.28      5.07 o 
   1   4   1     3098.07     3192.10     39.87 o 
   2   4   1      125.35      138.70      2.46 o 
   3   4   1        3.06        7.11      0.54 o 
   5   4   1        0.05        3.01      0.53 o 
   6   4   1       74.60       65.07      2.25 o 
   7   4   1        4.11        3.25      0.95 o 
   8   4   1      226.25      213.66      5.00 o 
   9   4   1        4.57        7.56      1.47 o 
  -9   5   1        1.55        4.16      1.12 o 
  -8   5   1        4.21        3.81      1.04 o 
  -7   5   1       28.05       29.75      1.72 o 
  -6   5   1      233.17      224.21      4.76 o 
  -5   5   1       24.88       20.13      1.44 o 
  -4   5   1       50.25       54.88      2.15 o 
  -3   5   1        0.02        3.07      0.58 o 
  -2   5   1      163.78      171.23      1.89 o 
  -1   5   1       81.51       77.36      1.17 o 
   0   5   1      196.19      182.41      2.16 o 
   1   5   1     1780.08     1910.42     20.26 o 
   2   5   1       13.99       12.84      0.68 o 
   3   5   1        0.98        1.98      0.64 o 
   5   5   1     1509.45     1447.49     20.70 o 
   6   5   1        0.12        0.49      0.57 o 
   7   5   1        9.08        8.78      1.24 o 
   8   5   1        1.10        0.03      0.99 o 
   9   5   1        0.82        2.36      1.37 o 
  -9   6   1        3.72        4.92      1.21 o 
  -8   6   1       83.52       94.50      3.13 o 
  -7   6   1        0.31        0.29      0.88 o 
  -6   6   1      160.19      153.75      3.80 o 
  -5   6   1        0.04        0.71      0.74 o 
  -4   6   1       23.12       14.93      1.19 o 
  -3   6   1       99.43      109.70      1.88 o 
  -2   6   1       46.90       47.14      0.93 o 
  -1   6   1        5.13        6.82      0.41 o 
   0   6   1       12.60       15.50      0.63 o 
   1   6   1      462.25      471.35      5.48 o 
   2   6   1      449.36      461.11      6.16 o 
   3   6   1        0.86        1.48      0.60 o 
   4   6   1     1126.94     1136.77     16.54 o 
   5   6   1       13.92       13.14      1.10 o 
   6   6   1       40.51       40.52      1.69 o 
   7   6   1        9.71       10.34      1.19 o 
   8   6   1       66.76       64.08      2.82 o 
  -8   7   1        0.41       -1.23      1.00 o 
  -7   7   1       12.98       15.91      1.53 o 
  -6   7   1       53.41       52.35      2.23 o 
  -5   7   1      140.54      106.12      3.06 o 
  -4   7   1      108.64       86.98      2.15 o 
  -3   7   1        2.33        1.97      0.54 o 
  -2   7   1      114.21      111.22      1.67 o 
  -1   7   1        5.49        5.33      0.46 o 
   0   7   1      987.76      974.66     10.88 o 
   1   7   1      267.86      260.47      3.40 o 
   2   7   1        2.62        0.73      0.56 o 
   3   7   1        1.53        3.16      0.77 o 
   4   7   1      399.71      375.52      6.44 o 
   5   7   1      692.02      663.26     10.42 o 
   6   7   1        0.56        1.63      0.77 o 
   7   7   1        7.71        9.25      1.00 o 
   8   7   1       22.76       28.29      2.20 o 
  -8   8   1        8.58       12.64      1.61 o 
  -7   8   1       24.50       26.07      2.00 o 
  -6   8   1       32.51       32.63      1.99 o 
  -5   8   1        3.93        4.94      1.06 o 
  -4   8   1       22.32       24.17      1.39 o 
  -3   8   1        8.26        9.23      0.82 o 
  -2   8   1      223.24      218.13      3.38 o 
  -1   8   1      753.09      717.40      8.38 o 
   0   8   1       11.83       11.53      0.74 o 
   1   8   1        0.01        0.86      0.48 o 
   2   8   1        1.08        1.05      0.65 o 
   3   8   1       64.69       67.69      2.25 o 
   4   8   1      162.60      150.78      3.52 o 
   5   8   1        3.06        3.27      0.95 o 
   6   8   1       18.65       21.45      1.58 o 
   7   8   1        5.80        7.79      1.05 o 
  -7   9   1       34.43       41.01      2.42 o 
  -6   9   1       10.40       10.80      1.47 o 
  -5   9   1       91.29       96.70      3.14 o 
  -4   9   1        6.02        5.74      0.94 o 
  -3   9   1       82.29       88.57      1.93 o 
  -2   9   1        4.21        2.64      0.76 o 
  -1   9   1        7.93        7.72      0.95 o 
   0   9   1      126.34      129.84      2.25 o 
   1   9   1       30.37       30.45      1.13 o 
   2   9   1      280.49      276.33      4.45 o 
   3   9   1        5.91        5.45      1.08 o 
   4   9   1        9.13        9.28      1.86 o 
   5   9   1       12.84       13.63      1.57 o 
   6   9   1       23.10       21.24      1.62 o 
   7   9   1       22.14       19.37      1.18 o 
  -6  10   1       11.26       15.32      1.71 o 
  -5  10   1      123.99      123.47      3.72 o 
  -4  10   1        0.89        0.30      0.79 o 
  -3  10   1       63.03       67.00      2.47 o 
  -2  10   1      175.97      186.48      4.71 o 
  -1  10   1        1.87        4.32      0.93 o 
   0  10   1       97.04      101.21      2.94 o 
   1  10   1        1.04        0.48      0.53 o 
   2  10   1       71.39       64.11      2.14 o 
   3  10   1        0.38       -0.05      0.96 o 
   4  10   1        0.49        0.50      1.05 o 
   5  10   1        1.49        1.51      1.40 o 
   6  10   1      216.72      227.14      3.78 o 
  -4  11   1       72.90       71.42      4.30 o 
  -3  11   1        0.87       -0.25      1.11 o 
  -2  11   1        5.62        4.00      1.11 o 
  -1  11   1        1.27        1.41      1.05 o 
   0  11   1        5.95        6.77      1.02 o 
   1  11   1        6.83        5.94      0.84 o 
   2  11   1       14.90       14.98      1.19 o 
   3  11   1        0.46        0.79      1.04 o 
   4  11   1        4.43        3.39      0.99 o 
   5  11   1       58.75       65.09      2.33 o 
  -4  12   1       12.03       12.93      2.58 o 
  -3  12   1        0.71       -0.25      1.06 o 
  -2  12   1        8.18        7.77      1.90 o 
  -1  12   1        0.41       -0.04      1.07 o 
   0  12   1       33.26       34.84      2.17 o 
   1  12   1        3.86        5.76      2.38 o 
   2  12   1        0.49        1.11      1.92 o 
   3  12   1        5.19        7.03      2.05 o 
   0  13   1        0.10       -0.60      1.87 o 
  -2 -13   2       26.80       27.61      8.64 o 
  -1 -13   2       37.08       36.59      6.95 o 
   0 -13   2        8.24        6.06      1.22 o 
   1 -13   2       36.82       38.17      2.38 o 
   2 -13   2       70.74       75.08      2.99 o 
   3 -13   2       20.19       17.37      2.70 o 
  -4 -12   2       13.27       11.73      1.20 o 
  -3 -12   2       23.16       21.67      1.38 o 
  -2 -12   2      106.09      101.03      8.75 o 
  -1 -12   2        4.61        4.97      0.94 o 
   0 -12   2       10.78       10.39      1.21 o 
   1 -12   2       62.01       67.58      2.39 o 
   2 -12   2       33.11       35.80      2.24 o 
   3 -12   2        0.04        0.44      1.02 o 
   4 -12   2        0.24        0.98      1.71 o 
  -5 -11   2        0.15        0.78      0.91 o 
  -4 -11   2        3.71        4.65      0.95 o 
  -3 -11   2       36.44       35.79      1.62 o 
  -2 -11   2      118.07      119.87      2.25 o 
  -1 -11   2       33.02       33.53      1.76 o 
   0 -11   2       15.87       16.76      1.35 o 
   1 -11   2        1.38       -0.27      0.90 o 
   2 -11   2       25.95       23.03      1.59 o 
   3 -11   2       37.34       39.92      2.00 o 
   4 -11   2       37.64       41.28      2.94 o 
   5 -11   2       33.98       36.70      2.26 o 
   6 -11   2      141.52      147.02      4.33 o 
  -6 -10   2       19.02       17.25      1.22 o 
  -5 -10   2       16.53       15.24      1.12 o 
  -4 -10   2        0.11        0.69      0.77 o 
  -3 -10   2        5.04        5.79      0.85 o 
  -2 -10   2        4.57        3.61      0.69 o 
  -1 -10   2       24.72       28.26      1.01 o 
   0 -10   2        8.73        9.02      1.64 o 
   1 -10   2     1002.95     1010.50     14.76 o 
   2 -10   2       41.84       45.26      1.86 o 
   3 -10   2        1.42        1.92      0.65 o 
   4 -10   2       74.07       73.45      2.21 o 
   5 -10   2       20.53       18.02      1.64 o 
   6 -10   2       52.68       59.15      2.66 o 
   7 -10   2      262.67      259.56      6.13 o 
  -7  -9   2       36.49       40.93      1.63 o 
  -6  -9   2        0.27        0.82      0.75 o 
  -5  -9   2       99.96       95.28      2.16 o 
  -4  -9   2      125.47      120.12      2.37 o 
  -3  -9   2        1.74        0.47      0.62 o 
  -2  -9   2       90.17       91.65      1.75 o 
  -1  -9   2       56.66       53.28      1.18 o 
   0  -9   2      132.47      128.53      2.16 o 
   1  -9   2      159.27      151.10      3.15 o 
   2  -9   2        7.17        4.91      0.70 o 
   3  -9   2        8.13        5.90      0.86 o 
   4  -9   2       11.26        8.84      1.35 o 
   5  -9   2      110.23       94.93      4.11 o 
   6  -9   2       43.75       40.19      2.20 o 
   7  -9   2       68.31       79.37      3.19 o 
  -8  -8   2      113.30      127.30      2.75 o 
  -7  -8   2       10.98       10.61      0.93 o 
  -6  -8   2       45.44       46.74      1.53 o 
  -5  -8   2        5.89        4.95      0.75 o 
  -4  -8   2      131.04      141.97      2.48 o 
  -3  -8   2       29.98       25.35      1.17 o 
  -2  -8   2      307.00      319.75      3.79 o 
  -1  -8   2      181.11      171.74      2.27 o 
   0  -8   2      260.41      257.79      2.81 o 
   1  -8   2        0.02        0.93      0.46 o 
   2  -8   2       19.08       20.93      0.94 o 
   3  -8   2      394.21      380.74      5.15 o 
   4  -8   2       51.73       43.66      1.93 o 
   5  -8   2       15.45       13.12      1.29 o 
   6  -8   2      219.45      218.19      4.98 o 
   7  -8   2       78.83       77.84      3.91 o 
   8  -8   2      122.41      134.86      5.24 o 
  -8  -7   2       17.48       17.37      1.65 o 
  -7  -7   2       65.20       71.74      1.74 o 
  -6  -7   2       12.71       10.79      0.80 o 
  -5  -7   2      131.69      124.61      2.24 o 
  -4  -7   2      158.72      154.14      2.49 o 
  -3  -7   2        0.79        1.08      0.51 o 
  -2  -7   2        2.20        1.11      0.43 o 
  -1  -7   2      201.21      220.97      2.63 o 
   0  -7   2        5.20        4.72      0.40 o 
   1  -7   2        2.22        2.38      0.31 o 
   2  -7   2        6.13        4.31      0.51 o 
   3  -7   2        5.01        4.60      0.69 o 
   4  -7   2      179.72      163.56      3.08 o 
   5  -7   2        3.67        1.34      0.78 o 
   6  -7   2        7.60        9.99      1.17 o 
   7  -7   2       47.88       51.21      2.22 o 
   8  -7   2       21.49       22.96      1.83 o 
  -8  -6   2      158.96      151.15      2.71 o 
  -7  -6   2        7.77        7.49      0.71 o 
  -6  -6   2      249.48      248.45      3.46 o 
  -5  -6   2        0.90        2.56      0.52 o 
  -4  -6   2       86.11       77.68      1.59 o 
  -3  -6   2       72.35       79.46      1.93 o 
  -2  -6   2        7.82        9.49      0.49 o 
  -1  -6   2     2889.10     2927.24     27.27 o 
   0  -6   2        7.00       11.81      0.47 o 
   1  -6   2        1.66        0.89      0.25 o 
   2  -6   2        4.05        4.70      0.40 o 
   3  -6   2       97.11      110.41      1.94 o 
   4  -6   2      304.00      321.56      5.02 o 
   5  -6   2        0.74        0.76      0.68 o 
   6  -6   2      223.02      225.43      4.73 o 
   7  -6   2        3.79        3.90      0.88 o 
   8  -6   2        6.66        5.77      1.08 o 
   9  -6   2       18.18       20.69      1.62 o 
  -9  -5   2       35.18       46.35      4.58 o 
  -8  -5   2       10.80       10.46      1.22 o 
  -7  -5   2      172.23      162.95      2.52 o 
  -6  -5   2       11.39       11.25      0.70 o 
  -5  -5   2      162.14      168.42      2.47 o 
  -4  -5   2      229.16      206.15     10.03 o 
  -3  -5   2       16.94       16.34      0.66 o 
  -2  -5   2      336.16      296.84      3.27 o 
  -1  -5   2        6.39        6.27      0.34 o 
   0  -5   2      132.14      149.98      1.56 o 
   1  -5   2        5.88        8.22      0.42 o 
   2  -5   2      606.38      655.35      8.00 o 
   3  -5   2      825.66      867.78     10.27 o 
   4  -5   2      118.30      118.70      3.12 o 
   5  -5   2      129.41      124.83      3.95 o 
   6  -5   2       56.04       57.91      1.97 o 
   7  -5   2        6.40        7.27      0.93 o 
   8  -5   2        0.01        0.37      0.78 o 
   9  -5   2       44.85       46.87      2.12 o 
  -9  -4   2       83.71       80.64      5.39 o 
  -8  -4   2        9.05       14.08      1.68 o 
  -7  -4   2      162.11      156.89      4.58 o 
  -6  -4   2       86.38       82.38      1.54 o 
  -5  -4   2      176.48      166.27      2.31 o 
  -4  -4   2        0.78       -0.09      0.20 o 
  -3  -4   2      135.94      133.77      1.95 o 
  -2  -4   2      887.16     1003.38      9.95 o 
  -1  -4   2       20.48       25.95      0.64 o 
   0  -4   2      151.17      152.02      1.77 o 
   1  -4   2      350.30      331.24      3.98 o 
   2  -4   2       22.81       28.98      0.87 o 
   3  -4   2      176.45      166.42      7.18 o 
   4  -4   2      615.45      580.91     20.27 o 
   5  -4   2      169.55      168.18      3.32 o 
   6  -4   2       39.48       42.46      1.61 o 
   7  -4   2      134.74      131.71      5.77 o 
   8  -4   2      137.44      140.36      3.82 o 
   9  -4   2       11.32        8.49      2.14 o 
  -9  -3   2        6.62        7.18      2.27 o 
  -8  -3   2       26.13       27.30      3.32 o 
  -7  -3   2        0.88        4.77      1.93 o 
  -6  -3   2      195.49      179.20      2.68 o 
  -5  -3   2       28.29       23.86      0.87 o 
  -4  -3   2      350.60      401.58      4.59 o 
  -3  -3   2     1007.67     1082.07     16.18 o 
  -2  -3   2       72.16       82.21      1.23 o 
  -1  -3   2      108.88      116.95      1.56 o 
   0  -3   2     3504.17     3451.84     36.07 o 
   1  -3   2       36.35       34.40      1.36 o 
   2  -3   2      697.05      709.57      9.99 o 
   3  -3   2      411.31      397.19      5.35 o 
   4  -3   2      160.07      179.44      2.44 o 
   5  -3   2      171.58      182.17      3.39 o 
   6  -3   2      441.54      429.76      8.67 o 
   7  -3   2       88.26       86.76      4.40 o 
   8  -3   2      244.13      227.72      8.47 o 
   9  -3   2        1.76        0.92      1.47 o 
  -9  -2   2        0.21        4.11      1.87 o 
  -8  -2   2       60.96       60.44      4.20 o 
  -7  -2   2       92.55       89.08      2.45 o 
  -6  -2   2      578.26      559.30      9.05 o 
  -5  -2   2        0.13       -0.26      0.32 o 
  -4  -2   2     1427.98     1515.76     18.51 o 
  -3  -2   2      880.82      939.24     12.04 o 
  -2  -2   2     1076.62      989.46     16.11 o 
  -1  -2   2     3122.96     3122.78     39.50 o 
   0  -2   2     1608.60     1675.85     19.48 o 
   1  -2   2       44.41       48.92      1.28 o 
   2  -2   2     1497.57     1564.30     38.35 o 
   3  -2   2      243.08      264.12      4.00 o 
   4  -2   2       94.71       99.82      2.08 o 
   5  -2   2        4.55        6.56      0.55 o 
   6  -2   2       17.47       19.96      1.04 o 
   7  -2   2      339.20      321.19     10.28 o 
   8  -2   2       89.73       89.11      4.61 o 
   9  -2   2       32.40       36.27      3.23 o 
  -9  -1   2        0.44        4.20      1.83 o 
  -8  -1   2       49.40       54.21      2.63 o 
  -7  -1   2      218.52      217.70      5.49 o 
  -6  -1   2       25.02       25.82      1.31 o 
  -5  -1   2        1.60        2.83      0.42 o 
  -4  -1   2        4.94        3.91      0.37 o 
  -3  -1   2      228.67      212.54      4.40 o 
  -2  -1   2     1113.17     1128.14     15.54 o 
  -1  -1   2       10.44        6.28      0.36 o 
   0  -1   2      447.24      444.27      5.58 o 
   1  -1   2     3814.85     3936.26     70.08 o 
   2  -1   2     2209.62     2152.81     25.57 o 
   3  -1   2       26.03       27.84      1.12 o 
   4  -1   2      497.25      565.98     10.50 o 
   5  -1   2       90.46       90.08      2.12 o 
   6  -1   2       36.69       40.31      1.34 o 
   7  -1   2       11.44       10.21      0.74 o 
   8  -1   2        0.28        0.60      1.17 o 
   9  -1   2        8.13       12.01      2.20 o 
  10  -1   2       16.72       15.88      2.64 o 
  -9   0   2       60.00       72.40      4.36 o 
  -8   0   2       50.19       53.20      3.75 o 
  -7   0   2       22.77       25.02      1.90 o 
  -6   0   2       24.50       24.94      2.66 o 
  -5   0   2      107.24      107.89      2.33 o 
  -4   0   2        4.44        3.46      0.45 o 
  -3   0   2      324.91      338.62      4.22 o 
  -2   0   2       95.24       99.44      2.40 o 
  -1   0   2     2279.06     2436.17     25.41 o 
   0   0   2      102.64      107.34      1.63 o 
   2   0   2     1089.42     1057.80     15.39 o 
   4   0   2      219.77      252.94      4.33 o 
   5   0   2        5.50        6.77      0.69 o 
   6   0   2       22.89       21.77      1.05 o 
   7   0   2       23.81       22.98      1.07 o 
   8   0   2       77.53       72.37      2.46 o 
   9   0   2        0.37       -0.68      1.09 o 
  -9   1   2       39.42       43.69      3.56 o 
  -8   1   2        0.00        1.02      1.40 o 
  -7   1   2      111.75      116.09      3.67 o 
  -6   1   2     1774.68     1752.04     32.19 o 
  -5   1   2      407.14      406.63      6.01 o 
  -4   1   2      228.41      252.76      3.87 o 
  -3   1   2      235.68      261.56      3.88 o 
  -2   1   2      717.82      733.40     11.84 o 
  -1   1   2      593.26      631.62      8.95 o 
   0   1   2     5826.90     5654.63     67.91 o 
   1   1   2       96.08       38.99      1.64 o 
   3   1   2       64.79       83.25      2.41 o 
   4   1   2        7.58       11.17      0.75 o 
   5   1   2        5.22        8.83      0.67 o 
   6   1   2       30.15       15.49      0.93 o 
   7   1   2      148.91      126.22      2.40 o 
   8   1   2       15.97       14.54      0.97 o 
  -9   2   2       93.75       92.10      2.68 o 
  -8   2   2      168.92      165.12      3.74 o 
  -7   2   2       11.15        9.85      0.94 o 
  -6   2   2      256.77      231.71      8.84 o 
  -5   2   2       34.97       31.47      1.22 o 
  -4   2   2        0.63        0.67      0.40 o 
  -3   2   2       26.12       31.73      1.48 o 
  -2   2   2     2443.78     2551.90     23.92 o 
  -1   2   2     6553.85     6549.47     70.41 o 
   0   2   2      156.24      158.13      1.96 o 
   1   2   2      246.02      267.64      3.43 o 
   3   2   2      538.76      625.93      9.69 o 
   4   2   2      176.98      185.33      3.48 o 
   5   2   2        0.03        0.21      0.39 o 
   6   2   2       21.56       27.48      1.21 o 
   7   2   2      281.93      259.89      3.97 o 
   8   2   2       19.15       25.26      1.46 o 
   9   2   2      185.54      209.01      6.33 o 
  -9   3   2       60.56       65.26      2.38 o 
  -8   3   2        8.17        8.26      1.04 o 
  -7   3   2       91.56       85.07      3.48 o 
  -6   3   2        0.75        1.00      0.68 o 
  -4   3   2      192.80      158.69     13.18 o 
  -3   3   2      873.05      963.41     11.43 o 
  -2   3   2      284.61      326.38      3.69 o 
  -1   3   2     2779.87     2743.16     54.51 o 
   0   3   2      714.21      723.30      8.05 o 
   1   3   2       19.31       25.64      0.87 o 
   2   3   2      699.81      674.10     10.34 o 
   3   3   2       35.71       33.24      0.89 o 
   4   3   2       43.20       43.68      1.18 o 
   5   3   2       37.79       47.47      1.40 o 
   6   3   2       25.02       22.25      1.50 o 
   7   3   2       22.32       25.43      1.65 o 
   8   3   2       13.80       18.77      1.36 o 
   9   3   2        7.87        8.72      1.25 o 
  -9   4   2      122.70      133.68      4.08 o 
  -8   4   2        0.43        1.13      0.87 o 
  -7   4   2       17.38       15.93      1.26 o 
  -6   4   2       44.99       49.15      1.92 o 
  -5   4   2        8.50        9.63      1.43 o 
  -4   4   2      240.42      255.75      4.18 o 
  -3   4   2      328.60      320.38      4.23 o 
  -2   4   2     1254.40     1278.49     12.31 o 
  -1   4   2      876.07      950.40      9.25 o 
   0   4   2        6.56        3.62      0.46 o 
   1   4   2     1302.43     1506.65     16.50 o 
   2   4   2       57.71       56.34      1.10 o 
   3   4   2       51.78       40.67      1.57 o 
   5   4   2        5.18        4.25      0.75 o 
   6   4   2      368.63      362.26      8.29 o 
   7   4   2        0.14        0.05      0.78 o 
   8   4   2        8.07       13.01      1.24 o 
   9   4   2        0.40        2.79      1.36 o 
  -9   5   2       14.53       14.81      1.52 o 
  -8   5   2      159.06      175.32      4.36 o 
  -7   5   2        0.07       -1.03      0.74 o 
  -6   5   2        3.37        6.05      0.97 o 
  -5   5   2      102.43      110.44      2.94 o 
  -4   5   2      190.49      200.77      4.23 o 
  -3   5   2        5.17        2.45      0.40 o 
  -2   5   2       12.89       11.33      0.49 o 
  -1   5   2       37.15       32.67      0.79 o 
   0   5   2       54.56       43.32      0.88 o 
   1   5   2       23.98       18.54      0.70 o 
   2   5   2       13.86       16.34      0.76 o 
   3   5   2       71.09       69.93      2.28 o 
   4   5   2     2881.26     2659.99     32.28 o 
   5   5   2      116.49      109.45      2.30 o 
   6   5   2       34.94       32.74      1.33 o 
   7   5   2        0.48        1.30      1.07 o 
   8   5   2      102.13      111.62      3.54 o 
  -8   6   2       68.98       72.03      2.80 o 
  -7   6   2       18.62       19.36      1.53 o 
  -6   6   2        7.80       12.17      1.28 o 
  -5   6   2        7.10       10.81      1.16 o 
  -4   6   2       38.35       40.21      1.55 o 
  -3   6   2       11.86       14.06      0.72 o 
  -2   6   2      128.64      122.42      1.74 o 
  -1   6   2      210.48      215.22      2.36 o 
   0   6   2        8.01       12.24      0.64 o 
   1   6   2       81.39       77.34      1.41 o 
   2   6   2       16.92       18.35      0.98 o 
   3   6   2       65.22       62.24      1.92 o 
   4   6   2       54.15       53.92      2.32 o 
   5   6   2      408.69      393.23      6.62 o 
   6   6   2        6.10        6.17      0.93 o 
   7   6   2        6.19        6.76      0.91 o 
   8   6   2        2.28        3.46      1.26 o 
  -8   7   2        8.05        8.36      1.39 o 
  -7   7   2        6.30        5.97      1.19 o 
  -6   7   2        0.39       -0.60      0.85 o 
  -5   7   2        2.93        1.41      0.88 o 
  -4   7   2        6.80       10.38      0.97 o 
  -3   7   2       13.57       10.38      0.82 o 
  -2   7   2      589.06      563.71      5.91 o 
  -1   7   2      659.64      653.61      6.20 o 
   0   7   2        3.55        5.51      0.56 o 
   1   7   2       17.90       17.54      0.84 o 
   2   7   2       12.68       14.11      0.89 o 
   3   7   2      167.91      158.03      3.42 o 
   4   7   2      268.37      259.80      4.89 o 
   5   7   2      144.41      138.69      3.31 o 
   6   7   2        0.00        0.19      0.74 o 
   7   7   2        7.02        5.85      1.08 o 
   8   7   2       17.75       17.62      1.86 o 
  -7   8   2        7.96        6.20      1.35 o 
  -6   8   2        0.13        0.61      0.98 o 
  -5   8   2       16.24       14.54      1.47 o 
  -4   8   2       59.29       60.07      1.93 o 
  -3   8   2        0.04       -0.43      0.70 o 
  -2   8   2      443.83      424.56      6.53 o 
  -1   8   2     1032.39     1009.84     11.53 o 
   0   8   2        9.12        8.95      0.70 o 
   1   8   2       50.09       43.29      1.21 o 
   2   8   2       48.68       39.61      1.48 o 
   3   8   2      103.82       93.21      2.68 o 
   4   8   2       10.17       10.69      1.91 o 
   5   8   2       63.07       62.13      2.32 o 
   6   8   2       25.14       26.09      1.73 o 
   7   8   2        0.06        0.36      0.90 o 
  -7   9   2        0.10       -0.53      1.45 o 
  -6   9   2       20.46       27.24      2.06 o 
  -5   9   2       52.88       53.66      2.45 o 
  -4   9   2        0.06        0.06      0.78 o 
  -3   9   2       56.28       55.55      1.88 o 
  -2   9   2       13.84       17.09      1.40 o 
  -1   9   2      346.57      347.05      5.78 o 
   0   9   2       75.04       80.25      1.76 o 
   1   9   2        6.34        7.37      0.68 o 
   2   9   2       30.10       25.00      1.52 o 
   3   9   2        9.77        8.70      1.34 o 
   4   9   2       60.64       59.93      2.37 o 
   5   9   2       12.11       15.48      1.45 o 
   6   9   2        8.37       10.41      1.35 o 
  -6  10   2        2.27        1.73      1.21 o 
  -5  10   2        5.98        5.71      1.86 o 
  -4  10   2       14.23       11.97      2.87 o 
  -3  10   2        8.20        9.54      1.29 o 
  -2  10   2        6.44        6.87      1.39 o 
  -1  10   2       93.89       92.18      2.89 o 
   0  10   2       34.82       32.67      1.75 o 
   1  10   2        4.73        4.25      0.66 o 
   2  10   2       44.03       41.77      1.75 o 
   3  10   2        0.67        2.77      2.02 o 
   4  10   2        0.08        0.19      1.26 o 
   5  10   2       54.63       64.01      2.67 o 
  -5  11   2       39.10       47.51      3.84 o 
  -4  11   2       66.46       77.02      4.57 o 
  -3  11   2        0.03       -0.98      0.97 o 
  -2  11   2        2.35        2.05      1.11 o 
  -1  11   2       27.04       27.91      1.96 o 
   0  11   2        1.12        3.87      1.83 o 
   1  11   2        5.93        6.95      3.27 o 
   2  11   2        4.03        3.13      0.82 o 
   3  11   2       33.28       36.07      4.25 o 
   4  11   2        0.07        1.22      1.39 o 
  -3  12   2        3.29        1.89      1.42 o 
  -2  12   2       13.78       14.19      1.65 o 
  -1  12   2       66.15       73.12      2.87 o 
   0  12   2       19.68       20.75      1.83 o 
   1  12   2       20.01       26.70      7.37 o 
   2  12   2        0.35        1.23      2.90 o 
  -2 -13   3       23.94       22.64      2.52 o 
  -1 -13   3       32.23       34.03      2.54 o 
   0 -13   3        4.28        3.56      1.08 o 
   1 -13   3      418.71      414.14      7.19 o 
   2 -13   3       18.82       18.41      1.78 o 
   3 -13   3       37.67       33.30      3.51 o 
  -4 -12   3        0.34        1.48      0.97 o 
  -3 -12   3       22.71       18.38      1.33 o 
  -2 -12   3       47.27       46.82      6.58 o 
  -1 -12   3       39.65       36.30      1.73 o 
   0 -12   3      146.39      144.40      3.38 o 
   1 -12   3       52.02       48.98      2.14 o 
   2 -12   3      453.33      470.84     13.67 o 
   3 -12   3       10.66       12.28      2.27 o 
   4 -12   3        0.94        0.52      1.59 o 
  -5 -11   3        8.88       12.70      1.19 o 
  -4 -11   3        3.07        4.58      0.95 o 
  -3 -11   3       49.42       44.09      1.71 o 
  -2 -11   3      127.83      128.75      2.33 o 
  -1 -11   3       12.53       11.93      1.08 o 
   0 -11   3        6.89        6.19      1.03 o 
   1 -11   3      299.83      302.44      5.42 o 
   2 -11   3      190.18      192.52      3.90 o 
   3 -11   3       29.29       29.45      1.77 o 
   4 -11   3       25.30       23.33      2.06 o 
   5 -11   3        9.05        8.59      1.38 o 
   6 -11   3       34.11       34.74      3.88 o 
  -6 -10   3       42.71       40.14      1.72 o 
  -5 -10   3       32.96       38.70      1.66 o 
  -4 -10   3      249.66      245.81      3.81 o 
  -3 -10   3        1.70        2.49      0.79 o 
  -2 -10   3       29.30       26.85      1.17 o 
  -1 -10   3        1.11        0.67      0.58 o 
   0 -10   3        3.66        4.04      0.85 o 
   1 -10   3       17.53       17.20      2.20 o 
   2 -10   3        3.21        2.86      0.90 o 
   3 -10   3       16.49       14.56      1.10 o 
   4 -10   3       45.73       49.51      2.24 o 
   5 -10   3       41.48       43.68      2.44 o 
   6 -10   3       76.63       72.17      2.89 o 
   7 -10   3        2.91        1.70      1.27 o 
  -7  -9   3      101.72      111.45      2.62 o 
  -6  -9   3        6.82        8.76      0.95 o 
  -5  -9   3      163.55      159.44      2.85 o 
  -4  -9   3       94.48       82.11      1.97 o 
  -3  -9   3       55.05       52.47      1.57 o 
  -2  -9   3       77.73       75.21      1.59 o 
  -1  -9   3      105.45      107.45      1.67 o 
   0  -9   3        0.19        0.44      0.60 o 
   1  -9   3       33.20       32.57      1.30 o 
   2  -9   3       11.76       10.84      0.76 o 
   3  -9   3        0.01        0.62      0.63 o 
   4  -9   3        9.35        7.38      1.11 o 
   5  -9   3       17.27       14.76      1.41 o 
   6  -9   3       45.23       50.35      2.36 o 
   7  -9   3      206.94      214.10      5.20 o 
  -8  -8   3       33.33       35.71      2.38 o 
  -7  -8   3       63.88       67.94      1.95 o 
  -6  -8   3       25.01       24.52      1.29 o 
  -5  -8   3       41.30       45.85      1.52 o 
  -4  -8   3      566.27      541.71      6.59 o 
  -3  -8   3        6.33        5.05      0.67 o 
  -2  -8   3        6.69        6.24      0.63 o 
  -1  -8   3       99.27       99.16      1.52 o 
   0  -8   3       39.89       34.29      0.95 o 
   1  -8   3        9.90        9.70      0.64 o 
   2  -8   3        0.84       -0.13      0.47 o 
   3  -8   3        2.02        2.04      0.63 o 
   4  -8   3      146.31      129.84      2.78 o 
   5  -8   3       17.80       19.38      1.72 o 
   6  -8   3      147.43      142.20      3.76 o 
   7  -8   3      103.11      112.84      3.41 o 
   8  -8   3      208.37      219.64      5.29 o 
  -8  -7   3       83.33       94.70      2.21 o 
  -7  -7   3        3.37        5.05      0.91 o 
  -6  -7   3       54.74       61.85      1.61 o 
  -5  -7   3      147.70      140.77      2.44 o 
  -4  -7   3       30.11       32.40      1.23 o 
  -3  -7   3      209.56      224.03      3.14 o 
  -2  -7   3      239.50      240.49      2.81 o 
  -1  -7   3      281.42      256.32      2.79 o 
   0  -7   3       44.69       45.77      0.87 o 
   1  -7   3      149.71      146.14      2.09 o 
   2  -7   3       93.28      101.73      1.72 o 
   3  -7   3        8.30        7.97      0.68 o 
   4  -7   3        0.52        2.23      0.67 o 
   5  -7   3       41.77       33.55      1.78 o 
   6  -7   3      256.10      260.12      5.43 o 
   7  -7   3       82.16       75.37      2.61 o 
   8  -7   3        3.01        4.26      1.07 o 
  -8  -6   3      123.57      120.59      2.40 o 
  -7  -6   3       81.08       85.00      1.93 o 
  -6  -6   3        6.82        4.98      0.63 o 
  -5  -6   3      165.82      158.70      2.50 o 
  -4  -6   3      107.32      102.28      1.86 o 
  -3  -6   3      310.64      302.44      3.46 o 
  -2  -6   3       20.71       22.78      0.69 o 
  -1  -6   3       17.56       16.93      0.84 o 
   0  -6   3       65.02       64.67      0.99 o 
   1  -6   3       88.94       86.68      1.29 o 
   2  -6   3     1874.51     1927.46     17.95 o 
   3  -6   3       18.44       17.77      1.27 o 
   4  -6   3       79.38       73.01      1.84 o 
   5  -6   3      289.93      298.04      4.81 o 
   6  -6   3        0.61       -0.61      0.90 o 
   7  -6   3       85.82       91.84      2.73 o 
   8  -6   3       37.74       40.12      3.02 o 
   9  -6   3        1.70        2.62      1.00 o 
  -9  -5   3        2.92        4.88      1.39 o 
  -8  -5   3       65.03       69.71      2.09 o 
  -7  -5   3       74.59       69.07      1.66 o 
  -6  -5   3       93.50       82.10      1.76 o 
  -5  -5   3       48.50       54.19      1.80 o 
  -4  -5   3       34.40       23.51      2.94 o 
  -3  -5   3      211.40      211.65      2.53 o 
  -2  -5   3       26.55       17.77      0.71 o 
  -1  -5   3        0.76        1.54      0.23 o 
   0  -5   3        0.32       -0.51      0.25 o 
   1  -5   3      531.36      506.06      5.07 o 
   2  -5   3      784.71      809.84      8.56 o 
   3  -5   3      320.99      342.04      4.42 o 
   4  -5   3       56.13       62.53      2.22 o 
   5  -5   3      364.93      358.50      6.80 o 
   6  -5   3      505.87      487.87      8.58 o 
   7  -5   3        0.84        1.26      0.70 o 
   8  -5   3       56.69       59.72      2.15 o 
   9  -5   3        0.16       -0.48      0.83 o 
  -9  -4   3        0.39        6.20      2.32 o 
  -8  -4   3       30.91       34.66      3.72 o 
  -7  -4   3       35.71       38.58      1.21 o 
  -6  -4   3       67.75       62.37      1.44 o 
  -5  -4   3      310.84      296.97      4.96 o 
  -4  -4   3      307.14      171.81      4.70 o 
  -3  -4   3      217.99      250.36      2.80 o 
  -2  -4   3     2083.43     2189.43     20.78 o 
  -1  -4   3      232.78      232.73      2.71 o 
   0  -4   3      205.45      206.38      2.53 o 
   1  -4   3      558.05      575.46     10.14 o 
   2  -4   3      362.74      380.66      4.72 o 
   3  -4   3      345.66      333.85      4.91 o 
   4  -4   3       13.49       13.25      0.95 o 
   5  -4   3        1.30        1.05      0.41 o 
   6  -4   3      635.62      624.77      8.91 o 
   7  -4   3       19.66       20.31      2.46 o 
   8  -4   3       62.58       62.45      4.07 o 
   9  -4   3        3.80        4.18      1.85 o 
  -9  -3   3       33.90       34.02      3.82 o 
  -8  -3   3       42.68       43.34      3.87 o 
  -7  -3   3        0.02        0.32      0.84 o 
  -6  -3   3       55.99       52.93      1.15 o 
  -5  -3   3        6.01        8.08      0.58 o 
  -4  -3   3      292.99      327.92      4.35 o 
  -3  -3   3      125.05      140.56      2.95 o 
  -2  -3   3      173.28      189.20      2.26 o 
  -1  -3   3        0.10       -0.09      0.18 o 
   0  -3   3      486.27      441.55      6.26 o 
   1  -3   3     1431.53     1484.41     17.12 o 
   2  -3   3      106.44      110.53      2.21 o 
   3  -3   3      314.59      321.25      4.41 o 
   4  -3   3       36.80       40.69      0.84 o 
   5  -3   3      406.19      401.99      6.58 o 
   6  -3   3      119.59      118.41      3.34 o 
   7  -3   3       11.39        9.75      1.82 o 
   8  -3   3       27.73       22.75      2.61 o 
   9  -3   3        7.58       10.91      2.25 o 
  -9  -2   3        0.68        4.70      2.03 o 
  -8  -2   3       30.46       33.35      2.51 o 
  -7  -2   3      782.35      746.11     14.90 o 
  -6  -2   3      430.17      420.28      5.73 o 
  -5  -2   3        0.14        0.31      0.25 o 
  -4  -2   3        0.00        1.21      0.34 o 
  -3  -2   3      619.79      680.92      7.94 o 
  -2  -2   3       71.35       99.95      1.78 o 
  -1  -2   3     1488.62     1635.87     21.05 o 
   0  -2   3    28729.26    28305.07    431.02 o 
   1  -2   3      431.99      486.24      6.03 o 
   3  -2   3      390.09      394.02      5.09 o 
   4  -2   3        3.07        1.87      0.29 o 
   5  -2   3       98.34      108.79      2.41 o 
   6  -2   3       66.77       55.88      1.53 o 
   7  -2   3       16.47       22.91      1.65 o 
   8  -2   3        0.57        2.80      1.41 o 
   9  -2   3        0.01        1.73      1.50 o 
  -9  -1   3       21.02       22.98      2.73 o 
  -8  -1   3      119.38      124.03      4.03 o 
  -7  -1   3      408.91      407.27     11.21 o 
  -6  -1   3      554.55      529.86      8.58 o 
  -5  -1   3      518.52      500.14      6.34 o 
  -4  -1   3      404.90      419.08      5.31 o 
  -3  -1   3        5.64        2.85      0.29 o 
  -2  -1   3       38.42       39.83      0.83 o 
  -1  -1   3     1880.48     1893.96     24.98 o 
   0  -1   3     2330.67     2400.02     28.84 o 
   3  -1   3      170.45      189.62      2.65 o 
   4  -1   3      500.81      565.41      8.80 o 
   5  -1   3        0.04        1.03      0.47 o 
   6  -1   3        4.17        4.09      0.70 o 
   7  -1   3      295.01      273.18      4.52 o 
   8  -1   3      300.78      277.35      9.42 o 
   9  -1   3      111.25      104.65      5.27 o 
  -9   0   3        9.93        6.60      1.97 o 
  -8   0   3      109.98      110.12      3.20 o 
  -7   0   3      978.87      970.93     18.85 o 
  -6   0   3       55.76       56.23      1.59 o 
  -5   0   3      228.65      222.49      3.14 o 
  -4   0   3        2.02        2.95      0.35 o 
  -3   0   3        5.58        4.43      1.05 o 
  -2   0   3     1756.00     1851.76     21.56 o 
  -1   0   3     3402.46     3351.96     39.26 o 
   0   0   3       30.60       27.47      0.94 o 
   1   0   3     3665.18     3713.66     73.01 o 
   2   0   3      695.53      710.50     11.98 o 
   3   0   3      406.75      429.65      5.48 o 
   4   0   3        8.07       12.32      0.85 o 
   5   0   3      127.74      131.14      2.80 o 
   6   0   3       69.11       57.75      1.87 o 
   7   0   3        0.42       -0.43      0.51 o 
   8   0   3       17.22       16.37      1.02 o 
  -9   1   3        3.32        3.31      0.92 o 
  -8   1   3       98.47       93.11      2.59 o 
  -7   1   3       96.04       93.85      2.24 o 
  -6   1   3     2237.96     2138.48     34.60 o 
  -5   1   3      571.98      550.49      7.99 o 
  -4   1   3       41.24       44.56      1.24 o 
  -3   1   3      359.18      397.56     10.46 o 
  -2   1   3        8.95       12.87      0.69 o 
  -1   1   3     2162.13     2274.19     24.25 o 
   0   1   3      938.64      894.14     15.11 o 
   1   1   3        0.30        1.75      0.31 o 
   2   1   3        0.44       -0.22      0.13 o 
   3   1   3     2080.33     2202.08     39.72 o 
   4   1   3      146.24      163.17      3.12 o 
   5   1   3      150.31      138.14      2.93 o 
   6   1   3      612.05      564.14      7.96 o 
   7   1   3       84.37       76.69      2.01 o 
   8   1   3      180.35      195.13      3.83 o 
  -9   2   3        0.27        0.16      0.87 o 
  -8   2   3       43.18       40.24      1.85 o 
  -7   2   3       77.91       73.70      2.05 o 
  -6   2   3        2.34        2.87      0.69 o 
  -5   2   3       29.80       36.32      2.00 o 
  -4   2   3       11.26       11.74      0.74 o 
  -3   2   3        0.06        4.80      0.47 o 
  -2   2   3       61.31       70.35      1.22 o 
  -1   2   3      190.70      177.95      2.48 o 
   0   2   3      536.55      562.00     13.87 o 
   1   2   3      125.10      111.75      1.88 o 
   2   2   3     1179.74     1253.44     16.84 o 
   3   2   3      211.88      199.35      4.55 o 
   4   2   3      136.72      159.88      3.26 o 
   5   2   3       20.00       20.31      1.06 o 
   6   2   3        3.47        2.12      0.56 o 
   7   2   3        5.52        4.44      0.90 o 
   8   2   3       17.38       16.19      1.24 o 
   9   2   3       15.89       17.78      1.41 o 
  -9   3   3        0.00        0.32      0.94 o 
  -8   3   3        0.00       -0.96      0.81 o 
  -7   3   3        7.58        6.19      1.22 o 
  -6   3   3       61.20       62.14      1.86 o 
  -5   3   3       29.55       25.45      1.25 o 
  -4   3   3      120.12      109.30      4.31 o 
  -3   3   3      343.38      382.52      5.17 o 
  -2   3   3      473.73      469.50      5.71 o 
  -1   3   3     1229.14     1226.71     16.75 o 
   0   3   3       10.51        5.97      0.37 o 
   1   3   3     1324.45     1310.01     14.34 o 
   2   3   3       37.18       39.45      0.97 o 
   3   3   3        4.01        6.26      1.11 o 
   4   3   3      240.72      242.93      3.46 o 
   5   3   3      539.88      510.99      6.90 o 
   6   3   3       51.89       50.76      2.01 o 
   7   3   3       63.24       58.11      2.25 o 
   8   3   3       68.05       63.26      2.52 o 
   9   3   3        0.76        0.46      1.02 o 
  -9   4   3       39.84       41.44      3.23 o 
  -8   4   3      169.09      176.27      4.31 o 
  -7   4   3       40.66       37.24      1.91 o 
  -6   4   3        0.17        1.10      0.77 o 
  -5   4   3       11.10       11.85      0.96 o 
  -4   4   3      146.39      147.74      2.80 o 
  -3   4   3       16.83       20.53      0.78 o 
  -2   4   3     1962.15     2129.95     22.12 o 
  -1   4   3       78.30       85.81      1.36 o 
   0   4   3      599.81      598.17      7.77 o 
   1   4   3       74.38       87.90      1.40 o 
   2   4   3        3.80        5.36      0.63 o 
   3   4   3       80.63       42.27      6.54 o 
   4   4   3      403.78      164.33      5.90 o 
   5   4   3      194.54      195.23      4.11 o 
   6   4   3       17.87       19.86      1.45 o 
   7   4   3       43.54       40.58      2.04 o 
   8   4   3       19.86       23.93      1.82 o 
   9   4   3      183.53      206.70      4.46 o 
  -9   5   3        0.54       -0.08      1.09 o 
  -8   5   3       78.31       88.36      3.03 o 
  -7   5   3        0.37       -0.86      0.82 o 
  -6   5   3       39.09       52.96      2.17 o 
  -5   5   3      296.22      251.79      5.19 o 
  -4   5   3       52.66       44.25      1.38 o 
  -3   5   3        1.59        2.31      0.44 o 
  -2   5   3      244.58      251.31      3.17 o 
  -1   5   3        6.09        3.90      0.40 o 
   0   5   3      318.94      341.25      5.52 o 
   1   5   3       51.85       58.54      1.17 o 
   2   5   3       32.34       52.13      1.38 o 
   3   5   3       45.79       45.87      1.41 o 
   4   5   3      801.47      756.90      9.98 o 
   5   5   3      185.57      181.75      3.22 o 
   6   5   3      442.11      435.63      6.32 o 
   7   5   3       45.07       50.74      2.31 o 
   8   5   3        0.16       -0.13      0.96 o 
  -8   6   3        0.03       -1.15      1.00 o 
  -7   6   3       40.75       39.60      2.16 o 
  -6   6   3       33.33       31.78      1.90 o 
  -5   6   3       82.24       76.81      2.61 o 
  -4   6   3      205.72      187.31      3.45 o 
  -3   6   3       48.71       49.61      1.25 o 
  -2   6   3        4.26        9.56      0.79 o 
  -1   6   3      113.47      121.12      1.61 o 
   0   6   3       32.06       26.28      0.94 o 
   1   6   3        7.57        7.06      0.47 o 
   2   6   3      168.13      159.09      2.46 o 
   3   6   3       86.66       78.98      1.95 o 
   4   6   3       43.77       41.37      1.77 o 
   5   6   3       86.78       80.31      2.07 o 
   6   6   3        2.36        2.91      0.72 o 
   7   6   3       53.28       54.58      1.97 o 
   8   6   3       30.88       42.48      2.94 o 
  -8   7   3        5.11        3.74      1.26 o 
  -7   7   3       42.51       38.48      2.56 o 
  -6   7   3       42.38       40.94      2.18 o 
  -5   7   3        7.18        8.24      1.17 o 
  -4   7   3      109.39      105.93      2.53 o 
  -3   7   3       58.91       60.49      1.54 o 
  -2   7   3      949.40      938.63     12.35 o 
  -1   7   3        6.39       15.11      0.96 o 
   0   7   3        4.08        4.13      0.50 o 
   1   7   3        1.93        4.45      0.54 o 
   2   7   3       11.05       14.60      0.97 o 
   3   7   3      124.17      133.45      3.16 o 
   4   7   3      461.06      447.48      7.52 o 
   5   7   3        0.93        3.57      0.91 o 
   6   7   3       38.86       38.30      1.84 o 
   7   7   3       13.63       13.27      1.26 o 
  -7   8   3       54.24       51.21      2.63 o 
  -6   8   3       38.08       37.88      2.23 o 
  -5   8   3       20.71       21.06      1.82 o 
  -4   8   3        0.15        0.59      0.74 o 
  -3   8   3        2.62        2.30      0.68 o 
  -2   8   3        0.35        0.16      0.67 o 
  -1   8   3      221.70      222.40      3.19 o 
   0   8   3      121.03      129.30      2.21 o 
   1   8   3      162.10      141.69      2.30 o 
   2   8   3      445.48      374.01      5.53 o 
   3   8   3        0.05        1.80      0.90 o 
   4   8   3      189.63      179.27      4.01 o 
   5   8   3       28.87       31.53      1.86 o 
   6   8   3       35.09       37.02      1.99 o 
   7   8   3       75.72       74.41      2.60 o 
  -6   9   3        0.07        0.16      1.05 o 
  -5   9   3       19.50       22.32      1.83 o 
  -4   9   3       20.53       21.73      1.40 o 
  -3   9   3       33.34       34.38      1.69 o 
  -2   9   3      136.54      143.79      3.71 o 
  -1   9   3        7.34        6.36      1.12 o 
   0   9   3        8.88        8.70      0.82 o 
   1   9   3        1.13        1.85      0.56 o 
   2   9   3        0.16        0.98      0.78 o 
   3   9   3      366.51      363.08      7.24 o 
   4   9   3       14.17       11.18      1.33 o 
   5   9   3       21.12       25.72      1.78 o 
   6   9   3        4.91        5.19      1.20 o 
  -5  10   3        0.48        0.96      2.49 o 
  -4  10   3       19.19       19.72      2.75 o 
  -3  10   3        2.15        1.53      1.55 o 
  -2  10   3        8.13        8.54      1.30 o 
  -1  10   3        2.54        3.20      1.31 o 
   0  10   3       97.77      105.71      2.61 o 
   1  10   3        4.94        4.78      0.93 o 
   2  10   3       36.75       35.41      1.70 o 
   3  10   3        0.02        1.61      1.24 o 
   4  10   3        0.01       -0.38      1.06 o 
   5  10   3        0.01        3.04      1.26 o 
  -4  11   3      145.78      168.22      6.70 o 
  -3  11   3       16.15       16.32      3.36 o 
  -2  11   3       30.71       29.62      3.20 o 
  -1  11   3        7.47        3.96      1.37 o 
   0  11   3       38.35       42.38      2.13 o 
   1  11   3      133.40      144.91      8.25 o 
   2  11   3       17.48       14.59      1.52 o 
   3  11   3       48.02       47.06      3.49 o 
   4  11   3        3.37        4.50      1.81 o 
  -2  12   3        2.63        2.08      1.17 o 
  -1  12   3       94.48      106.07      4.09 o 
   0  12   3       49.12       58.49      2.46 o 
   1  12   3       16.46       11.64      2.31 o 
   2  12   3       13.21       13.62      3.91 o 
  -3 -13   4        2.09        4.57      2.92 o 
  -2 -13   4        0.39       -0.28      1.60 o 
  -1 -13   4        0.65        1.06      1.59 o 
   0 -13   4       27.93       24.32      1.74 o 
   1 -13   4      130.17      131.95      3.43 o 
   2 -13   4        0.07        0.25      1.15 o 
   3 -13   4       76.47       87.76      4.88 o 
  -4 -12   4        0.30       -0.03      0.97 o 
  -3 -12   4        0.12        1.45      1.56 o 
  -2 -12   4       24.36       20.05      4.56 o 
  -1 -12   4       11.88       10.64      1.14 o 
   0 -12   4        0.19       -0.05      1.00 o 
   1 -12   4       36.63       34.78      1.99 o 
   2 -12   4       40.91       41.15      2.10 o 
   3 -12   4       39.41       42.48      3.47 o 
   4 -12   4       29.13       29.18      3.27 o 
   5 -12   4       42.50       40.50      3.23 o 
  -5 -11   4       80.81       78.28      2.42 o 
  -4 -11   4      129.76      128.21      2.94 o 
  -3 -11   4       20.47       18.17      1.30 o 
  -2 -11   4        2.00        1.97      0.79 o 
  -1 -11   4       37.52       37.04      1.70 o 
   0 -11   4      471.47      459.44      7.53 o 
   1 -11   4      106.78      118.27      3.80 o 
   2 -11   4      126.37      125.90      3.96 o 
   3 -11   4        2.51        1.79      1.31 o 
   4 -11   4       16.19       17.38      1.32 o 
   5 -11   4       12.93       11.93      1.52 o 
   6 -11   4        2.65        2.87      1.28 o 
  -6 -10   4       16.02       17.17      1.32 o 
  -5 -10   4       59.48       62.53      2.10 o 
  -4 -10   4       77.22       75.24      2.22 o 
  -3 -10   4      155.73      150.53      2.76 o 
  -2 -10   4        0.06       -0.21      0.66 o 
  -1 -10   4       70.89       71.02      1.79 o 
   0 -10   4       17.93       18.00      1.33 o 
   1 -10   4      724.09      727.76     10.99 o 
   2 -10   4       11.27       10.97      0.99 o 
   3 -10   4       22.61       21.06      1.23 o 
   4 -10   4       16.65       19.89      1.57 o 
   5 -10   4        1.57        1.87      1.06 o 
   6 -10   4       31.80       29.61      2.15 o 
   7 -10   4       17.08       15.21      1.76 o 
  -7  -9   4       15.57       14.01      1.19 o 
  -6  -9   4       60.60       65.56      2.05 o 
  -5  -9   4      294.65      278.39      4.45 o 
  -4  -9   4       55.10       70.43      1.87 o 
  -3  -9   4       16.85       18.09      1.03 o 
  -2  -9   4       15.13       13.14      0.68 o 
  -1  -9   4       45.03       42.61      1.18 o 
   0  -9   4       83.90       77.72      1.86 o 
   1  -9   4      158.03      153.35      3.18 o 
   2  -9   4       21.10       23.60      1.03 o 
   3  -9   4        9.91        9.36      0.83 o 
   4  -9   4       20.40       17.60      1.98 o 
   5  -9   4       41.29       42.65      2.12 o 
   6  -9   4        0.63        1.34      1.09 o 
   7  -9   4       62.32       59.52      2.68 o 
  -7  -8   4        3.23        3.87      0.89 o 
  -6  -8   4       84.20       81.86      2.11 o 
  -5  -8   4      571.28      553.14      7.36 o 
  -4  -8   4      440.96      422.04      5.40 o 
  -3  -8   4       37.84       30.88      1.26 o 
  -2  -8   4      115.43      120.99      1.71 o 
  -1  -8   4       96.46      102.27      1.66 o 
   0  -8   4        1.93        1.89      0.46 o 
   1  -8   4       36.02       38.09      1.28 o 
   2  -8   4      126.22      117.87      1.93 o 
   3  -8   4      191.56      191.63      3.06 o 
   4  -8   4       11.90        8.55      0.93 o 
   5  -8   4       16.44       14.27      1.31 o 
   6  -8   4      191.45      191.66      4.56 o 
   7  -8   4        7.64        7.55      1.22 o 
   8  -8   4       74.46       84.13      3.03 o 
  -8  -7   4       52.20       66.34      2.79 o 
  -7  -7   4       28.01       26.26      1.35 o 
  -6  -7   4       55.64       52.17      1.64 o 
  -5  -7   4       27.05       33.37      1.40 o 
  -4  -7   4       42.93       34.00      1.36 o 
  -3  -7   4       29.17       31.63      1.05 o 
  -2  -7   4      152.62      153.65      2.16 o 
  -1  -7   4       11.24        7.82      0.48 o 
   0  -7   4      196.08      196.63      2.18 o 
   1  -7   4       21.51       24.77      1.13 o 
   2  -7   4      441.28      463.38      5.29 o 
   3  -7   4        4.34        3.21      0.58 o 
   4  -7   4       10.80        8.48      0.85 o 
   5  -7   4      225.49      233.43      4.12 o 
   6  -7   4      246.05      241.31      6.11 o 
   7  -7   4      249.94      263.13      5.65 o 
   8  -7   4       20.33       19.49      1.76 o 
  -8  -6   4       13.45       18.35      2.38 o 
  -7  -6   4       14.98       17.18      2.10 o 
  -6  -6   4        3.22        1.50      0.63 o 
  -5  -6   4        4.25        7.12      0.70 o 
  -4  -6   4       60.60       58.82      1.92 o 
  -3  -6   4       67.69       82.36      1.53 o 
  -2  -6   4       13.48       13.34      0.56 o 
  -1  -6   4       11.51       11.01      0.52 o 
   0  -6   4      275.11      274.27      3.61 o 
   1  -6   4       89.37      109.46      1.66 o 
   2  -6   4        0.22        0.82      0.43 o 
   3  -6   4       95.87       96.06      1.80 o 
   4  -6   4       43.13       43.44      1.47 o 
   5  -6   4      207.64      201.84      3.63 o 
   6  -6   4      400.46      410.55      7.60 o 
   7  -6   4      110.63      120.54      3.23 o 
   8  -6   4       86.09       93.19      6.98 o 
   9  -6   4       15.57       14.87      2.37 o 
  -9  -5   4      130.23      131.80      7.83 o 
  -8  -5   4       10.76       15.15      1.95 o 
  -7  -5   4      172.16      146.54      2.57 o 
  -6  -5   4       22.02       19.71      1.09 o 
  -5  -5   4       18.36       16.24      0.94 o 
  -4  -5   4       28.03       38.48      2.07 o 
  -3  -5   4      268.24      282.57      3.44 o 
  -2  -5   4        0.34        1.06      0.28 o 
  -1  -5   4       14.85       15.19      0.69 o 
   0  -5   4       58.28       67.49      1.04 o 
   1  -5   4       28.48       32.75      0.76 o 
   2  -5   4      516.98      558.17      6.06 o 
   3  -5   4        8.62        8.78      0.56 o 
   4  -5   4        0.79        0.45      0.41 o 
   5  -5   4      728.45      724.14     11.58 o 
   6  -5   4     1001.98     1003.30     13.88 o 
   7  -5   4       39.97       40.25      4.63 o 
   8  -5   4        7.89        6.83      1.30 o 
   9  -5   4        4.15        3.87      1.88 o 
  -9  -4   4        4.29        4.62      3.87 o 
  -8  -4   4      231.66      216.52      3.74 o 
  -7  -4   4        0.80        0.78      0.54 o 
  -6  -4   4        0.62        0.78      0.47 o 
  -5  -4   4       39.43       38.79      1.54 o 
  -4  -4   4        1.38        1.55      0.60 o 
  -3  -4   4      196.81      191.46      2.76 o 
  -2  -4   4      402.12      410.74      4.16 o 
  -1  -4   4     1408.96     1417.74     14.62 o 
   0  -4   4       11.01        9.39      0.58 o 
   1  -4   4        6.79       12.87      0.56 o 
   2  -4   4       19.58       18.57      0.72 o 
   3  -4   4      805.41      825.81     11.25 o 
   4  -4   4      143.86       74.49      2.24 o 
   5  -4   4        1.29        1.66      0.48 o 
   6  -4   4      210.26      212.89      3.64 o 
   7  -4   4       18.31       18.27      2.45 o 
   8  -4   4       10.31       14.00      2.27 o 
   9  -4   4        0.79        3.46      1.74 o 
  -9  -3   4       33.91       31.86      4.67 o 
  -8  -3   4       19.95       18.64      4.10 o 
  -7  -3   4        7.57        6.34      0.84 o 
  -6  -3   4       36.45       32.82      0.99 o 
  -5  -3   4       42.19       40.22      1.25 o 
  -4  -3   4      119.00      127.28      3.00 o 
  -3  -3   4      398.73      392.83      5.08 o 
  -2  -3   4      646.10      691.53      6.67 o 
  -1  -3   4      716.95      764.90      8.72 o 
   0  -3   4      308.10      305.09      3.55 o 
   1  -3   4        7.02        8.89      0.40 o 
   2  -3   4      232.75      219.69      2.62 o 
   3  -3   4       59.90       70.37      1.22 o 
   4  -3   4       63.35       68.10      1.15 o 
   5  -3   4      261.28      252.80     10.77 o 
   6  -3   4        5.63        6.45      1.02 o 
   7  -3   4      172.25      160.22      6.41 o 
   8  -3   4       24.78       22.34      2.58 o 
   9  -3   4       19.87       21.62      2.97 o 
  -9  -2   4       13.32       16.39      3.80 o 
  -8  -2   4       31.00       29.68      1.94 o 
  -7  -2   4        8.57        9.30      1.14 o 
  -6  -2   4       20.74       20.81      1.00 o 
  -5  -2   4       88.40       94.02      1.77 o 
  -4  -2   4        9.53       10.25      0.53 o 
  -3  -2   4     1209.44     1289.93     14.76 o 
  -2  -2   4      164.60      160.62      2.15 o 
  -1  -2   4      621.91      656.98      9.01 o 
   0  -2   4     6041.15     6161.73     64.25 o 
   1  -2   4       10.63       11.32      0.58 o 
   2  -2   4       19.87       20.59      1.60 o 
   3  -2   4      753.96      801.13      8.44 o 
   4  -2   4       22.18       21.26      0.89 o 
   5  -2   4       40.20       46.68      1.54 o 
   6  -2   4       28.74       26.76      1.45 o 
   7  -2   4       32.01       32.74      1.93 o 
   8  -2   4       27.72       23.24      2.52 o 
   9  -2   4        1.15        0.63      1.37 o 
  -9  -1   4       41.14       48.21      4.13 o 
  -8  -1   4       14.04       18.77      1.91 o 
  -7  -1   4      258.76      261.33      5.57 o 
  -6  -1   4       82.26       80.15      1.96 o 
  -5  -1   4       36.48       34.45      1.06 o 
  -4  -1   4        8.65       10.93      0.96 o 
  -3  -1   4      660.69      657.01      7.73 o 
  -2  -1   4      632.96      680.81      7.14 o 
  -1  -1   4      316.32      305.96      3.81 o 
   0  -1   4      232.89      234.44      2.76 o 
   1  -1   4       49.68       51.76      0.95 o 
   2  -1   4     1103.49     1003.29     37.39 o 
   3  -1   4      261.98      300.39      4.52 o 
   4  -1   4      219.12      271.87      4.70 o 
   5  -1   4       39.38       37.58      1.42 o 
   6  -1   4       25.86       24.15      1.33 o 
   7  -1   4      162.20      129.92      3.24 o 
   8  -1   4       47.89       41.52      1.85 o 
   9  -1   4       28.84       33.74      3.07 o 
  -9   0   4       46.57       47.41      1.99 o 
  -8   0   4       62.40       63.36      1.97 o 
  -7   0   4      173.84      173.51      3.36 o 
  -6   0   4        2.74        4.35      0.78 o 
  -5   0   4       54.69       51.93      2.28 o 
  -4   0   4       10.32       11.79      1.14 o 
  -3   0   4     1338.15     1433.37     24.67 o 
  -2   0   4        0.02        0.70      0.22 o 
  -1   0   4      127.81      124.84      1.87 o 
   0   0   4      408.88      412.33      6.16 o 
   1   0   4      370.51      387.50      8.36 o 
   2   0   4     1384.36     1423.67     53.21 o 
   3   0   4       21.15       30.34      0.97 o 
   4   0   4        9.93       14.12      0.88 o 
   5   0   4       81.31       75.15      2.02 o 
   6   0   4       40.94       34.08      1.52 o 
   7   0   4      196.24      188.30      4.04 o 
   8   0   4        0.39        0.94      0.70 o 
  -9   1   4       49.97       44.91      2.03 o 
  -8   1   4      114.25      111.02      3.14 o 
  -7   1   4      172.51      170.28      3.36 o 
  -6   1   4        6.24        3.91      0.91 o 
  -5   1   4       13.92       13.61      1.39 o 
  -4   1   4        2.45        1.46      0.51 o 
  -3   1   4     2169.80     2252.33     29.48 o 
  -2   1   4      335.08      386.64      4.74 o 
  -1   1   4      155.61      141.43      2.08 o 
   0   1   4      509.76      491.39      8.34 o 
   1   1   4      887.79      909.65     15.24 o 
   2   1   4       10.55        5.98      0.42 o 
   3   1   4       85.41      110.09      2.93 o 
   4   1   4      148.85      139.43      3.66 o 
   5   1   4      198.96      212.98      5.18 o 
   6   1   4        0.35        0.93      0.60 o 
   7   1   4      182.15      160.57      3.17 o 
   8   1   4       21.13       22.12      1.60 o 
   9   1   4      126.08      138.47      4.50 o 
  -9   2   4       63.27       64.41      3.26 o 
  -8   2   4       52.63       49.91      2.16 o 
  -7   2   4       26.64       24.89      2.72 o 
  -6   2   4        9.48        9.55      1.35 o 
  -5   2   4       20.85       18.86      1.14 o 
  -4   2   4       64.28       72.96      3.84 o 
  -3   2   4      281.91      294.54      5.51 o 
  -2   2   4      678.61      733.23      8.68 o 
  -1   2   4        9.31        2.53      0.35 o 
   0   2   4     1406.40     1557.83     21.53 o 
   1   2   4     2443.61     2497.85     37.55 o 
   2   2   4        8.70        9.79      0.91 o 
   3   2   4       64.33       78.92      2.40 o 
   4   2   4      101.03       95.21      2.97 o 
   5   2   4       97.95       91.31      2.47 o 
   6   2   4      376.60      333.24      6.19 o 
   7   2   4       10.80       10.13      1.15 o 
   8   2   4       59.97       53.80      2.33 o 
   9   2   4        8.91       11.14      1.23 o 
  -9   3   4        3.63        1.74      1.04 o 
  -8   3   4      153.31      149.35      3.85 o 
  -7   3   4       63.17       63.62      2.33 o 
  -6   3   4      207.09      189.13      3.63 o 
  -5   3   4       80.85       81.29      2.15 o 
  -4   3   4        8.61       10.52      1.10 o 
  -3   3   4      292.26      319.82      3.78 o 
  -2   3   4     1463.18     1574.52     18.18 o 
  -1   3   4      283.26      266.42      2.88 o 
   0   3   4       24.70       18.49      1.53 o 
   1   3   4     1544.92     1703.52     16.32 o 
   2   3   4      714.30      725.63      8.66 o 
   3   3   4      967.82      921.74     27.53 o 
   4   3   4       58.06       58.27      1.78 o 
   5   3   4      151.81      140.98      3.33 o 
   6   3   4       23.90       24.25      1.62 o 
   7   3   4       81.02       84.74      2.76 o 
   8   3   4        5.95        7.65      1.22 o 
   9   3   4       31.99       29.52      1.85 o 
  -9   4   4      110.27      113.77      3.54 o 
  -8   4   4      110.05      113.25      3.41 o 
  -7   4   4       13.94       16.52      1.39 o 
  -6   4   4       76.36       70.14      2.44 o 
  -5   4   4        0.87       -0.33      0.65 o 
  -4   4   4       86.33       77.14      1.86 o 
  -3   4   4      226.69      240.41      3.06 o 
  -2   4   4      113.19      111.96      2.70 o 
  -1   4   4      643.83      658.07      7.19 o 
   0   4   4       23.82       26.79      0.93 o 
   1   4   4      302.95      319.54      3.93 o 
   2   4   4      293.50      288.92      4.22 o 
   3   4   4      181.64      192.95      4.62 o 
   4   4   4      356.66      350.90      4.94 o 
   5   4   4      243.31      238.22      3.17 o 
   6   4   4       26.14       22.78      1.15 o 
   7   4   4        3.68        4.07      1.02 o 
   8   4   4       42.23       50.02      2.45 o 
  -8   5   4       62.70       62.37      2.66 o 
  -7   5   4        2.64        1.66      1.15 o 
  -6   5   4      124.25      112.23      3.98 o 
  -5   5   4      278.54      223.18      5.31 o 
  -4   5   4      193.97      196.32      3.27 o 
  -3   5   4       11.17       16.46      0.79 o 
  -2   5   4     1293.81     1309.04     14.06 o 
  -1   5   4       35.73       42.07      1.08 o 
   0   5   4      254.86      254.87      3.80 o 
   1   5   4       19.60       17.72      0.77 o 
   2   5   4       89.57      102.92      2.18 o 
   3   5   4        3.54        2.92      0.76 o 
   4   5   4       26.23       23.96      1.25 o 
   5   5   4       75.86       75.35      1.94 o 
   6   5   4        0.01        0.93      0.64 o 
   7   5   4        7.12        6.47      1.22 o 
   8   5   4       13.52       20.84      1.83 o 
  -8   6   4        0.09        0.26      1.10 o 
  -7   6   4        0.90        0.83      1.05 o 
  -6   6   4        0.00       -0.34      0.88 o 
  -5   6   4       81.06       71.52      2.64 o 
  -4   6   4       22.22       27.13      1.44 o 
  -3   6   4      338.85      355.37      6.09 o 
  -2   6   4      409.16      418.22      5.01 o 
  -1   6   4     1432.99     1460.18     17.48 o 
   0   6   4        7.76        5.37      0.62 o 
   1   6   4       53.59       51.67      1.21 o 
   2   6   4        5.88        6.26      0.62 o 
   3   6   4      219.29      215.96      4.63 o 
   4   6   4      223.48      200.92      3.57 o 
   5   6   4       13.14       12.81      1.03 o 
   6   6   4        0.56        0.80      0.70 o 
   7   6   4        6.13        5.46      0.86 o 
   8   6   4       19.64       21.57      2.34 o 
  -7   7   4       66.23       69.84      2.93 o 
  -6   7   4        4.75        4.54      1.13 o 
  -5   7   4      121.88      127.64      3.61 o 
  -4   7   4       97.58       85.98      2.31 o 
  -3   7   4      143.66      143.52      2.51 o 
  -2   7   4      191.87      205.00      3.39 o 
  -1   7   4       38.63       37.52      1.13 o 
   0   7   4        0.00        2.16      0.50 o 
   1   7   4        1.21        1.79      0.55 o 
   2   7   4       46.21       46.98      1.89 o 
   3   7   4       37.43       34.60      1.93 o 
   4   7   4       46.58       43.24      1.95 o 
   5   7   4        3.66        4.05      0.92 o 
   6   7   4        3.81        3.80      0.98 o 
   7   7   4      102.11      100.57      3.20 o 
  -7   8   4       96.08      106.57      4.34 o 
  -6   8   4       19.14       22.49      2.49 o 
  -5   8   4       88.68       87.96      3.07 o 
  -4   8   4        1.98        1.31      0.84 o 
  -3   8   4        9.85        7.77      0.97 o 
  -2   8   4      120.85      124.50      2.81 o 
  -1   8   4        2.34        1.64      0.82 o 
   0   8   4       87.19       87.16      1.80 o 
   1   8   4       81.67       71.14      1.56 o 
   2   8   4       42.71       33.69      1.83 o 
   3   8   4      245.42      243.40      4.92 o 
   4   8   4      160.72      159.72      3.80 o 
   5   8   4       13.02       14.71      1.41 o 
   6   8   4      107.88      120.65      3.34 o 
  -6   9   4        4.64        4.81      1.30 o 
  -5   9   4       10.85       12.11      1.54 o 
  -4   9   4        0.01       -0.70      1.05 o 
  -3   9   4        9.54       11.19      1.71 o 
  -2   9   4        7.18        6.32      1.14 o 
  -1   9   4        4.63        5.84      1.12 o 
   0   9   4        0.57        0.70      1.02 o 
   1   9   4        0.71        2.06      0.56 o 
   2   9   4       87.87       88.37      2.82 o 
   3   9   4      132.59      138.63      4.45 o 
   4   9   4       82.01       77.33      2.74 o 
   5   9   4      321.72      340.78      6.60 o 
   6   9   4       10.18       11.51      1.47 o 
  -5  10   4       13.77       13.88      1.84 o 
  -4  10   4       13.98       10.13      2.35 o 
  -3  10   4        0.20        0.15      1.00 o 
  -2  10   4        0.44        0.75      0.96 o 
  -1  10   4       60.05       64.87      2.53 o 
   0  10   4       52.59       55.77      4.11 o 
   1  10   4        4.71        4.42      0.96 o 
   2  10   4       13.04       17.10      1.58 o 
   3  10   4       40.51       40.39      2.32 o 
   4  10   4       27.84       30.19      2.45 o 
  -4  11   4       47.90       51.73      3.99 o 
  -3  11   4        0.52        0.29      1.09 o 
  -2  11   4       15.57       14.09      1.61 o 
  -1  11   4       50.08       55.61      2.55 o 
   0  11   4       11.88        9.58      1.32 o 
   1  11   4        0.01       -2.10      1.51 o 
   2  11   4       17.40       17.25      3.27 o 
   3  11   4       19.39       22.01      3.37 o 
   0  12   4       11.07       10.05      2.24 o 
  -2 -13   5       12.44        8.97      3.46 o 
  -1 -13   5        2.73        1.96      1.03 o 
   0 -13   5        2.00        2.10      1.07 o 
   1 -13   5       28.59       26.27      1.94 o 
   2 -13   5        1.06       -0.60      1.17 o 
   3 -13   5       65.76       66.75      4.36 o 
  -4 -12   5        2.43        3.68      1.08 o 
  -3 -12   5        8.96        5.60      1.88 o 
  -2 -12   5        2.01       -0.34      1.46 o 
  -1 -12   5       11.96        8.70      1.12 o 
   0 -12   5       84.53       81.72      2.53 o 
   1 -12   5      553.42      551.11      8.90 o 
   2 -12   5       11.18       10.67      1.43 o 
   3 -12   5        0.01        1.93      1.66 o 
   4 -12   5      150.96      158.34      6.35 o 
   5 -12   5       14.26       15.86      2.19 o 
  -5 -11   5       53.25       62.15      2.28 o 
  -4 -11   5       93.76      105.92      2.73 o 
  -3 -11   5        1.90        2.73      1.17 o 
  -2 -11   5       65.35       67.14      2.48 o 
  -1 -11   5       73.38       65.11      2.13 o 
   0 -11   5        0.00       -1.22      1.68 o 
   1 -11   5       27.51       26.91      1.72 o 
   2 -11   5       63.99       66.09      2.23 o 
   3 -11   5       12.96       12.17      4.51 o 
   4 -11   5        5.90        7.72      1.96 o 
   5 -11   5       49.30       47.49      2.46 o 
   6 -11   5       18.59       13.86      1.70 o 
  -6 -10   5        4.38        5.09      1.03 o 
  -5 -10   5       28.50       27.67      1.54 o 
  -4 -10   5        8.12       11.75      1.16 o 
  -3 -10   5        0.38        1.19      0.73 o 
  -2 -10   5      131.68      131.34      2.06 o 
  -1 -10   5       54.66       48.60      1.60 o 
   0 -10   5     1036.85     1028.55     15.03 o 
   1 -10   5       24.71       22.79      2.04 o 
   2 -10   5       37.34       34.97      1.40 o 
   3 -10   5       38.98       36.49      1.48 o 
   4 -10   5       56.00       52.41      2.78 o 
   5 -10   5        0.68        0.50      0.96 o 
   6 -10   5      173.82      175.06      4.59 o 
   7 -10   5        7.26        8.72      1.49 o 
  -7  -9   5       20.71       20.44      1.63 o 
  -6  -9   5        5.20        6.90      0.99 o 
  -5  -9   5       17.22       24.66      2.01 o 
  -4  -9   5       49.11       53.85      1.85 o 
  -3  -9   5       29.45       27.46      1.24 o 
  -2  -9   5        0.04       -0.01      0.46 o 
  -1  -9   5      188.47      180.45      2.47 o 
   0  -9   5      188.71      181.05      6.10 o 
   1  -9   5      169.12      168.47      3.41 o 
   2  -9   5       96.59       96.88      1.99 o 
   3  -9   5        1.33        1.42      0.63 o 
   4  -9   5      118.11      108.82      2.66 o 
   5  -9   5        0.88        0.17      0.87 o 
   6  -9   5       29.58       33.77      2.03 o 
   7  -9   5        6.50        6.62      1.33 o 
  -7  -8   5       92.66       93.75      2.34 o 
  -6  -8   5       85.38       77.92      2.63 o 
  -5  -8   5       30.52       27.26      1.35 o 
  -4  -8   5       94.75       69.24      1.91 o 
  -3  -8   5       17.13       14.57      0.85 o 
  -2  -8   5        0.09       -0.23      0.42 o 
  -1  -8   5      769.90      788.03      7.95 o 
   0  -8   5      103.47      100.92      1.65 o 
   1  -8   5        7.95        6.04      0.68 o 
   2  -8   5       40.25       39.13      1.29 o 
   3  -8   5       55.92       52.14      1.49 o 
   4  -8   5      115.89      123.08      2.73 o 
   5  -8   5      147.92      147.24      3.67 o 
   6  -8   5       76.56       73.07      2.65 o 
   7  -8   5        0.19        0.58      1.01 o 
   8  -8   5        0.68       -0.29      1.00 o 
  -8  -7   5       50.19       47.99      1.91 o 
  -7  -7   5       73.28       72.03      1.97 o 
  -6  -7   5       19.16       20.75      1.14 o 
  -5  -7   5        0.39        1.47      0.67 o 
  -4  -7   5       15.88       15.77      0.96 o 
  -3  -7   5      105.58       87.15      1.71 o 
  -2  -7   5      342.81      330.02      4.64 o 
  -1  -7   5      253.51      261.40      3.68 o 
   0  -7   5        5.88       10.19      0.51 o 
   1  -7   5       12.14       11.52      0.72 o 
   2  -7   5      369.36      370.39      4.38 o 
   3  -7   5      193.52      203.21      3.12 o 
   4  -7   5      239.83      229.35      4.01 o 
   5  -7   5      252.32      255.18      4.45 o 
   6  -7   5      586.30      586.08     10.43 o 
   7  -7   5        3.06        2.64      1.51 o 
   8  -7   5        8.33        6.52      2.00 o 
  -8  -6   5        9.04       11.19      2.02 o 
  -7  -6   5       53.93       56.57      1.68 o 
  -6  -6   5       75.43       77.72      1.88 o 
  -5  -6   5       14.36       12.92      0.87 o 
  -4  -6   5       36.63       48.76      1.45 o 
  -3  -6   5      237.96      220.11      2.94 o 
  -2  -6   5      170.42      181.41      2.24 o 
  -1  -6   5      117.29      110.21      1.94 o 
   0  -6   5      147.33      160.59      1.84 o 
   1  -6   5        9.76       10.14      0.51 o 
   2  -6   5       33.79       33.48      1.13 o 
   3  -6   5       83.10       86.59      1.71 o 
   4  -6   5       21.86       19.61      1.13 o 
   5  -6   5      307.78      308.76      5.02 o 
   6  -6   5       43.21       47.61      1.67 o 
   7  -6   5       16.34       17.01      1.96 o 
   8  -6   5       41.27       44.06      2.02 o 
  -9  -5   5       10.39       15.29      4.88 o 
  -8  -5   5        3.53        2.27      1.36 o 
  -7  -5   5      238.18      237.40      3.67 o 
  -6  -5   5       32.88       27.80      1.23 o 
  -5  -5   5       31.84       23.14      1.12 o 
  -4  -5   5      126.16      134.67      2.33 o 
  -3  -5   5       48.06       50.69      1.18 o 
  -2  -5   5        3.33        3.25      0.36 o 
  -1  -5   5      167.17      143.44      2.03 o 
   0  -5   5     1360.11     1360.33     17.83 o 
   1  -5   5       24.39       34.92      0.83 o 
   2  -5   5      571.25      600.92      8.28 o 
   3  -5   5       90.50       83.34      1.59 o 
   4  -5   5        0.99        2.02      0.69 o 
   5  -5   5      672.02      687.09      9.81 o 
   6  -5   5        5.14        5.37      0.78 o 
   7  -5   5      227.35      224.47      4.67 o 
   8  -5   5        3.26        3.91      0.89 o 
   9  -5   5        2.98        4.32      1.95 o 
  -9  -4   5       34.43       32.97      6.88 o 
  -8  -4   5        0.48        0.53      1.21 o 
  -7  -4   5       21.91       19.71      1.21 o 
  -6  -4   5       11.06       12.74      0.70 o 
  -5  -4   5       88.85       77.22      1.51 o 
  -4  -4   5     1019.86     1054.23     17.71 o 
  -3  -4   5      383.53      392.61      4.65 o 
  -2  -4   5       41.52       51.90      0.95 o 
  -1  -4   5      283.74      281.29      3.03 o 
   0  -4   5      990.10     1089.53     11.10 o 
   1  -4   5      616.22      666.13      6.50 o 
   2  -4   5       14.46       12.87      0.78 o 
   3  -4   5       84.65       75.09      1.25 o 
   5  -4   5      478.52      463.26      6.83 o 
   6  -4   5        5.72        4.92      0.64 o 
   7  -4   5       12.48       11.26      1.90 o 
   8  -4   5        6.69        7.66      1.92 o 
   9  -4   5        6.69       10.22      2.33 o 
  -9  -3   5        9.09       17.40      3.19 o 
  -8  -3   5        0.83        0.26      0.86 o 
  -7  -3   5       19.88       20.42      1.05 o 
  -6  -3   5        2.46        1.74      0.46 o 
  -5  -3   5       87.36       83.37      1.55 o 
  -4  -3   5       24.82       13.86      1.05 o 
  -3  -3   5       45.57       56.02      1.19 o 
  -2  -3   5      467.45      472.06      5.56 o 
  -1  -3   5       31.41       30.58      0.74 o 
   0  -3   5     1224.92     1311.02     13.21 o 
   1  -3   5     3269.01     3428.74     38.86 o 
   2  -3   5      447.83      461.46      5.67 o 
   3  -3   5      448.09      479.94      7.13 o 
   4  -3   5       65.33       73.57      1.37 o 
   5  -3   5      157.51      152.93      3.95 o 
   6  -3   5        0.36        0.99      0.72 o 
   7  -3   5        1.19        0.77      0.83 o 
   8  -3   5       38.10       37.72      3.15 o 
   9  -3   5       36.97       35.98      3.36 o 
  -9  -2   5       48.78       58.95      4.86 o 
  -8  -2   5        0.09        1.42      1.24 o 
  -7  -2   5      128.25      128.71      3.05 o 
  -6  -2   5      478.66      464.72      5.98 o 
  -5  -2   5       50.04       55.02      1.47 o 
  -4  -2   5      379.03      416.89      6.43 o 
  -3  -2   5      592.86      603.27      6.96 o 
  -2  -2   5       15.12       16.18      0.57 o 
  -1  -2   5      110.30      108.33      1.39 o 
   0  -2   5      978.19     1038.30     10.50 o 
   1  -2   5      247.86      263.55      5.57 o 
   2  -2   5      712.36      750.56     11.96 o 
   3  -2   5      407.97      420.40      5.69 o 
   4  -2   5       95.77       99.91      1.48 o 
   5  -2   5        1.19        0.28      0.39 o 
   6  -2   5        5.16        5.09      0.98 o 
   7  -2   5      107.67       99.28      3.29 o 
   8  -2   5       29.95       25.56      2.43 o 
   9  -2   5       20.39       22.18      2.94 o 
  -9  -1   5       56.98       61.72      4.83 o 
  -8  -1   5        3.27        4.72      2.01 o 
  -7  -1   5        3.67        2.99      0.75 o 
  -6  -1   5     1044.93      999.25     14.05 o 
  -5  -1   5       33.34       30.55      1.63 o 
  -4  -1   5      242.17      223.11      6.04 o 
  -3  -1   5       47.77       54.69      1.16 o 
  -2  -1   5       31.97       27.88      0.67 o 
  -1  -1   5      191.56      191.68      2.25 o 
   0  -1   5       88.36       84.93      1.20 o 
   1  -1   5        0.83        0.24      0.14 o 
   2  -1   5      333.10      319.96      9.36 o 
   3  -1   5      122.18      149.68      2.11 o 
   4  -1   5      331.17      319.05     21.17 o 
   5  -1   5      153.07      172.59      3.50 o 
   6  -1   5      579.33      509.62      8.51 o 
   7  -1   5        8.75        5.26      1.10 o 
   8  -1   5        4.94        5.22      1.18 o 
   9  -1   5        1.32        2.70      1.61 o 
  -9   0   5        0.03       -1.31      0.88 o 
  -8   0   5      450.61      442.07      7.13 o 
  -7   0   5       28.29       26.85      1.46 o 
  -6   0   5      190.36      179.39      3.44 o 
  -5   0   5      304.51      301.18      6.86 o 
  -4   0   5      541.00      542.35      9.39 o 
  -3   0   5        4.43        7.05      0.58 o 
  -2   0   5       76.12       85.30      1.28 o 
  -1   0   5      171.90      161.76      2.39 o 
   0   0   5        9.48       10.05      0.72 o 
   1   0   5      238.55      247.40      3.22 o 
   2   0   5        0.59        0.16      0.30 o 
   3   0   5      107.08      129.91      1.90 o 
   4   0   5       32.84       33.82      1.66 o 
   5   0   5      133.10      118.49      3.45 o 
   6   0   5        0.04        0.36      0.85 o 
   7   0   5      715.28      656.94     10.87 o 
   8   0   5       40.69       50.69      2.65 o 
   9   0   5       77.57       80.16      3.41 o 
  -9   1   5        0.36        1.89      0.99 o 
  -8   1   5      112.08      116.91      2.89 o 
  -7   1   5      363.46      355.15      6.58 o 
  -6   1   5       69.50       71.17      2.06 o 
  -5   1   5       10.26        9.51      0.88 o 
  -4   1   5       47.58       51.72      1.52 o 
  -3   1   5      260.66      263.76      4.08 o 
  -2   1   5      356.86      377.03      4.72 o 
  -1   1   5        7.53        5.05      0.37 o 
   0   1   5      161.13      155.33      2.22 o 
   1   1   5       59.43       52.77      0.89 o 
   2   1   5      547.68      542.25     10.55 o 
   3   1   5       83.45       83.92      1.58 o 
   4   1   5      333.81      357.94      7.64 o 
   5   1   5        4.50        8.87      1.15 o 
   6   1   5       89.02       70.93      2.87 o 
   7   1   5       15.32       18.74      1.42 o 
   8   1   5       18.94       17.58      1.52 o 
   9   1   5        4.35        7.63      1.49 o 
  -9   2   5      393.02      387.30     11.25 o 
  -8   2   5      304.35      283.02      5.94 o 
  -7   2   5        0.36        0.70      0.79 o 
  -6   2   5      106.89      108.37      2.60 o 
  -5   2   5       19.92       16.24      1.09 o 
  -4   2   5      255.93      289.63      4.59 o 
  -3   2   5      139.61      140.39      3.26 o 
  -2   2   5      283.32      270.95      3.60 o 
  -1   2   5      115.68      117.15      1.66 o 
   0   2   5      131.92      165.92      3.25 o 
   1   2   5      986.90     1052.82     12.01 o 
   2   2   5      231.76      256.59      3.43 o 
   3   2   5       16.22       13.48      1.01 o 
   4   2   5        3.75        4.35      0.57 o 
   5   2   5      125.57       95.55      3.27 o 
   6   2   5      510.00      502.55      8.73 o 
   7   2   5       10.23        6.31      1.42 o 
   8   2   5       24.17       24.56      1.81 o 
   9   2   5        5.51        7.14      1.16 o 
  -9   3   5       43.48       35.53      2.18 o 
  -8   3   5      233.99      241.83      5.42 o 
  -7   3   5       43.92       44.03      2.09 o 
  -6   3   5        6.19        9.22      1.04 o 
  -5   3   5       58.58       61.41      1.96 o 
  -4   3   5      138.72      141.12      2.81 o 
  -3   3   5        0.13        0.92      0.44 o 
  -2   3   5       14.78       15.78      0.81 o 
  -1   3   5      181.08      183.50      3.47 o 
   0   3   5      197.02      209.06      3.63 o 
   1   3   5      488.03      548.14      6.04 o 
   2   3   5      724.08      728.32      9.91 o 
   3   3   5      146.73       94.41      4.30 o 
   4   3   5     1409.37     1242.98     32.63 o 
   5   3   5       91.14       87.80      1.85 o 
   6   3   5        6.52        6.47      1.02 o 
   7   3   5       14.81       13.49      1.39 o 
   8   3   5       76.47       76.85      2.88 o 
   9   3   5       16.25       18.14      1.74 o 
  -8   4   5        0.32       -0.66      1.01 o 
  -7   4   5        0.02        0.53      0.89 o 
  -6   4   5        6.09        3.53      0.95 o 
  -5   4   5        5.00        5.58      0.91 o 
  -4   4   5        1.20        1.17      0.63 o 
  -3   4   5       15.81       18.28      0.81 o 
  -2   4   5      734.46      773.90     10.82 o 
  -1   4   5      146.13      144.04      1.89 o 
   0   4   5        0.67        2.23      0.41 o 
   1   4   5        4.12        3.79      0.42 o 
   2   4   5       70.78       71.42      1.63 o 
   3   4   5       50.41       52.72      1.54 o 
   4   4   5       14.24       11.96      1.26 o 
   5   4   5      113.44      116.24      2.93 o 
   6   4   5        3.88        2.62      0.76 o 
   7   4   5        6.37        7.10      1.19 o 
   8   4   5        0.18        1.27      1.07 o 
  -8   5   5        2.02       -0.03      1.09 o 
  -7   5   5        0.16        0.14      1.01 o 
  -6   5   5        1.10        0.09      0.92 o 
  -5   5   5       30.09       24.13      1.63 o 
  -4   5   5        3.86        2.02      0.70 o 
  -3   5   5     1034.23     1061.14     11.52 o 
  -2   5   5       90.09       87.39      2.16 o 
  -1   5   5       44.18       43.38      1.14 o 
   0   5   5      188.15      183.24      3.00 o 
   1   5   5      167.06      152.38      2.25 o 
   2   5   5      380.03      367.00      5.37 o 
   3   5   5      148.12      146.28      3.39 o 
   4   5   5        0.20       -0.36      0.73 o 
   5   5   5      271.86      265.53      4.35 o 
   6   5   5        1.25        1.12      0.68 o 
   7   5   5        4.93        6.15      0.83 o 
   8   5   5        5.34        9.07      1.44 o 
  -8   6   5        5.47        7.83      1.48 o 
  -7   6   5        0.60        1.00      1.13 o 
  -6   6   5        0.14       -0.60      0.93 o 
  -5   6   5        0.85       -0.07      0.90 o 
  -4   6   5        7.24        8.12      0.96 o 
  -3   6   5       21.82       27.30      1.15 o 
  -2   6   5     2119.42     2143.80     22.58 o 
  -1   6   5      853.51      839.94     12.38 o 
   0   6   5      133.27      132.64      2.41 o 
   1   6   5       37.70       28.26      0.99 o 
   2   6   5       66.68       55.09      2.01 o 
   3   6   5        2.01       -0.13      0.78 o 
   4   6   5        0.87       -0.38      0.69 o 
   5   6   5        0.48       -0.37      0.67 o 
   6   6   5       41.81       40.41      1.66 o 
   7   6   5       21.22       24.46      1.44 o 
  -7   7   5       11.31       10.51      1.58 o 
  -6   7   5        2.55        2.60      1.16 o 
  -5   7   5       85.57       82.44      3.62 o 
  -4   7   5        2.54        3.24      0.87 o 
  -3   7   5       89.69       94.07      2.02 o 
  -2   7   5       11.53       13.43      0.95 o 
  -1   7   5        0.51       -0.41      0.59 o 
   0   7   5        1.00        0.67      0.54 o 
   1   7   5        8.63       11.42      0.90 o 
   2   7   5       34.52       22.70      1.31 o 
   3   7   5        5.96        8.10      0.96 o 
   4   7   5       16.22       20.02      1.31 o 
   5   7   5       42.20       46.83      1.85 o 
   6   7   5       18.55       21.18      1.39 o 
   7   7   5       71.67       69.79      2.49 o 
  -6   8   5       23.11       22.53      1.95 o 
  -5   8   5        2.86        3.48      1.17 o 
  -4   8   5        4.37        3.46      0.95 o 
  -3   8   5        3.74        4.97      0.90 o 
  -2   8   5        3.34        3.25      0.80 o 
  -1   8   5      116.38      110.66      2.70 o 
   0   8   5       33.13       29.79      1.20 o 
   1   8   5       25.38       28.80      1.39 o 
   2   8   5        2.10        1.60      0.98 o 
   3   8   5       29.54       28.98      1.80 o 
   4   8   5        0.61        0.07      0.97 o 
   5   8   5       31.91       38.67      2.16 o 
   6   8   5        0.33        1.54      1.04 o 
  -6   9   5       12.78       15.31      3.03 o 
  -5   9   5       29.85       38.64      2.56 o 
  -4   9   5       95.41      105.91      3.69 o 
  -3   9   5       13.80       12.97      1.20 o 
  -2   9   5        0.04        0.63      0.94 o 
  -1   9   5        0.19        1.52      1.02 o 
   0   9   5        4.11        3.81      0.91 o 
   1   9   5        0.70        1.11      0.80 o 
   2   9   5       87.20       87.09      2.85 o 
   3   9   5        0.00        1.55      1.10 o 
   4   9   5       36.01       39.04      2.23 o 
   5   9   5      106.80      125.99      3.66 o 
  -4  10   5        3.25        6.99      2.18 o 
  -3  10   5       20.06       20.82      1.73 o 
  -2  10   5       29.24       28.97      2.03 o 
  -1  10   5      114.02      125.45      3.59 o 
   0  10   5        1.73        2.69      1.05 o 
   1  10   5      103.77      110.73      3.16 o 
   2  10   5       72.67       73.79      2.82 o 
   3  10   5      155.12      160.34      4.18 o 
   4  10   5        0.40        5.93      1.94 o 
  -3  11   5        3.14        2.14      1.17 o 
  -2  11   5        0.35        1.52      1.12 o 
  -1  11   5        7.50        5.93      1.35 o 
   0  11   5       30.37       32.00      2.34 o 
   1  11   5       17.73       17.89      2.55 o 
   2  11   5       66.48       85.55      3.23 o 
  -2 -13   6      118.72      124.86      5.60 o 
  -1 -13   6       54.18       52.31      2.17 o 
   0 -13   6       11.48        4.37      1.14 o 
   1 -13   6       10.76        4.40      1.21 o 
   2 -13   6       53.72       52.40      2.27 o 
   3 -13   6        0.15       -0.64      1.64 o 
  -4 -12   6       85.88       90.04      2.76 o 
  -3 -12   6       36.92       36.15      3.78 o 
  -2 -12   6       33.81       35.34      2.72 o 
  -1 -12   6       17.77       13.97      1.29 o 
   0 -12   6       11.87        8.70      1.57 o 
   1 -12   6       18.17       11.52      1.33 o 
   2 -12   6        2.58        1.77      1.40 o 
   3 -12   6        6.74        1.08      3.39 o 
   4 -12   6       60.38       63.74      4.18 o 
  -5 -11   6       46.55       55.58      2.21 o 
  -4 -11   6       37.78       48.27      2.09 o 
  -3 -11   6        1.23        2.28      1.05 o 
  -2 -11   6        2.02        1.18      0.67 o 
  -1 -11   6        0.40        0.63      0.87 o 
   0 -11   6        5.83        5.88      1.06 o 
   1 -11   6        6.33        5.45      1.05 o 
   2 -11   6        0.14       -0.94      0.93 o 
   3 -11   6        2.87        1.75      2.25 o 
   4 -11   6        2.72        1.59      1.42 o 
   5 -11   6      104.16      100.00      3.39 o 
   6 -11   6        5.91        5.49      1.42 o 
  -6 -10   6      119.75      126.10      2.98 o 
  -5 -10   6       36.42       39.35      1.87 o 
  -4 -10   6      204.83      211.16      3.81 o 
  -3 -10   6       18.70       17.96      1.07 o 
  -2 -10   6       11.21       11.91      0.74 o 
  -1 -10   6       26.52       24.19      1.51 o 
   0 -10   6      219.84      214.57      4.18 o 
   1 -10   6        3.95        3.07      0.91 o 
   2 -10   6       62.62       66.75      1.88 o 
   3 -10   6       85.22       84.36      3.06 o 
   4 -10   6        1.93        0.87      0.97 o 
   5 -10   6        6.40        7.08      1.37 o 
   6 -10   6       22.68       23.55      1.86 o 
  -7  -9   6        0.21        1.31      1.42 o 
  -6  -9   6       63.92       63.47      2.14 o 
  -5  -9   6       35.80       40.80      1.78 o 
  -4  -9   6        0.48        1.00      0.85 o 
  -3  -9   6       66.43       70.09      1.75 o 
  -2  -9   6        0.02       -0.03      0.48 o 
  -1  -9   6      375.40      364.48      4.19 o 
   0  -9   6       44.72       42.87      1.77 o 
   1  -9   6       12.70       15.03      1.14 o 
   2  -9   6      101.15      102.38      2.06 o 
   3  -9   6       10.03       10.12      1.00 o 
   4  -9   6        0.43        0.74      1.36 o 
   5  -9   6        4.59        5.57      0.96 o 
   6  -9   6       11.08       10.16      1.37 o 
   7  -9   6        2.25        2.39      1.19 o 
  -7  -8   6        1.17        4.98      2.13 o 
  -6  -8   6       21.24       22.11      1.29 o 
  -5  -8   6      260.88      234.43      3.87 o 
  -4  -8   6       19.30       14.25      1.02 o 
  -3  -8   6       11.63       12.39      0.83 o 
  -2  -8   6        8.68        7.06      0.58 o 
  -1  -8   6      134.10      133.05      2.00 o 
   0  -8   6      239.78      244.21      3.38 o 
   1  -8   6       90.73       87.71      1.86 o 
   2  -8   6       18.54       21.20      1.08 o 
   3  -8   6        0.63        1.20      0.80 o 
   4  -8   6       15.00       11.71      1.05 o 
   5  -8   6      204.08      209.54      4.01 o 
   6  -8   6       57.98       56.29      2.36 o 
   7  -8   6      166.45      175.92      7.73 o 
   8  -8   6       39.45       41.56      2.24 o 
  -8  -7   6        0.60        1.32      1.87 o 
  -7  -7   6       95.51       99.46      2.35 o 
  -6  -7   6        0.20        1.46      0.72 o 
  -5  -7   6      118.69      123.50      2.52 o 
  -4  -7   6       15.04       10.99      0.88 o 
  -3  -7   6       67.00       65.38      1.54 o 
  -2  -7   6      220.67      205.31      2.58 o 
  -1  -7   6       66.90       56.37      1.59 o 
   0  -7   6       35.02       27.42      0.85 o 
   1  -7   6       15.65       14.89      1.36 o 
   2  -7   6      446.77      462.00      5.84 o 
   3  -7   6       37.18       39.45      1.50 o 
   4  -7   6       98.92       96.61      2.34 o 
   5  -7   6       22.74       21.82      1.33 o 
   6  -7   6      130.19      129.04      2.93 o 
   7  -7   6        4.06        5.32      1.05 o 
   8  -7   6       55.44       60.32      2.43 o 
  -8  -6   6       88.66       87.50      2.41 o 
  -7  -6   6       16.99       21.13      3.32 o 
  -6  -6   6       13.47       13.12      0.94 o 
  -5  -6   6      180.40      144.37      2.65 o 
  -4  -6   6       27.39       29.30      1.41 o 
  -3  -6   6      111.50      104.00      1.86 o 
  -2  -6   6      166.28      179.52      2.27 o 
  -1  -6   6       33.39       42.73      1.53 o 
   0  -6   6       33.56       26.57      0.82 o 
   1  -6   6        0.17        1.06      0.48 o 
   2  -6   6        8.72        6.60      0.55 o 
   3  -6   6       88.83       86.39      2.25 o 
   4  -6   6      417.51      416.04      6.37 o 
   5  -6   6       29.38       31.80      1.43 o 
   6  -6   6      164.70      170.88      3.35 o 
   7  -6   6       27.23       25.96      1.64 o 
   8  -6   6       64.96       74.15      3.83 o 
  -8  -5   6       30.73       29.07      1.79 o 
  -7  -5   6        1.75        3.17      1.02 o 
  -6  -5   6       28.64       22.91      1.21 o 
  -5  -5   6       20.87       17.21      0.92 o 
  -4  -5   6      108.27       99.32      2.01 o 
  -3  -5   6       24.66       27.04      1.04 o 
  -2  -5   6        1.46        2.41      0.38 o 
  -1  -5   6       89.74       80.09      1.59 o 
   0  -5   6     1148.45     1111.70     10.31 o 
   1  -5   6      961.99      989.24     10.24 o 
   2  -5   6      198.98      191.70      2.81 o 
   3  -5   6      123.66      123.12      2.87 o 
   4  -5   6       25.21       26.78      1.23 o 
   5  -5   6     1507.70     1483.12     20.01 o 
   6  -5   6      142.08      141.25      2.87 o 
   7  -5   6        1.36        2.01      0.66 o 
   8  -5   6        3.98        4.67      1.29 o 
   9  -5   6       17.36       16.11      2.79 o 
  -9  -4   6       57.25       69.09      7.55 o 
  -8  -4   6       27.76       29.93      1.47 o 
  -7  -4   6        4.32        3.45      1.41 o 
  -6  -4   6       44.25       45.50      1.28 o 
  -5  -4   6        1.86        0.36      0.50 o 
  -4  -4   6        5.53        3.26      0.76 o 
  -3  -4   6       92.15      102.79      2.13 o 
  -2  -4   6      115.19      106.14      1.50 o 
  -1  -4   6     1479.02     1654.77     15.67 o 
   0  -4   6     2363.43     2457.13     22.99 o 
   1  -4   6       48.82       46.45      1.04 o 
   2  -4   6        2.88        1.27      0.37 o 
   3  -4   6        0.06       -0.06      0.36 o 
   4  -4   6      808.60      809.58     21.47 o 
   5  -4   6      158.84      165.85      3.59 o 
   6  -4   6       16.22       16.31      1.03 o 
   7  -4   6       52.51       51.78      1.62 o 
   8  -4   6        0.00        2.71      1.55 o 
   9  -4   6        1.56        0.73      1.62 o 
  -9  -3   6       13.93       15.61      4.82 o 
  -8  -3   6       13.94       18.38      2.18 o 
  -7  -3   6      191.10      187.60      3.08 o 
  -6  -3   6        7.85        8.88      0.71 o 
  -5  -3   6       97.52      104.08      1.99 o 
  -4  -3   6       49.17       42.72      1.36 o 
  -3  -3   6       25.21       25.83      0.87 o 
  -2  -3   6      973.24      988.87      9.52 o 
  -1  -3   6      257.75      282.75      3.07 o 
   0  -3   6     2634.76     2862.86     26.63 o 
   1  -3   6      166.35      178.16      2.47 o 
   2  -3   6       59.55       77.82      2.09 o 
   3  -3   6        0.25        0.01      0.29 o 
   4  -3   6      405.36      421.14     12.11 o 
   5  -3   6      293.22      294.78      4.66 o 
   6  -3   6        6.23        7.77      0.67 o 
   7  -3   6        8.88        8.63      1.27 o 
   8  -3   6       72.48       73.70      5.01 o 
   9  -3   6       16.81       15.02      2.64 o 
  -9  -2   6       55.58       52.45      5.95 o 
  -8  -2   6       51.65       51.27      2.74 o 
  -7  -2   6       46.42       44.58      1.77 o 
  -6  -2   6       43.09       45.28      2.31 o 
  -5  -2   6       76.99       73.40      1.64 o 
  -4  -2   6       17.56       15.82      0.80 o 
  -3  -2   6      243.25      241.09      3.80 o 
  -2  -2   6       70.61       65.13      1.08 o 
  -1  -2   6      721.68      690.21      6.74 o 
   0  -2   6      576.49      632.39      6.20 o 
   1  -2   6      295.97      269.53      3.15 o 
   2  -2   6      429.50      461.07      7.17 o 
   3  -2   6      304.82      296.79      8.05 o 
   4  -2   6      490.67      488.49      7.09 o 
   5  -2   6       19.31       19.99      1.51 o 
   6  -2   6       33.87       27.91      1.79 o 
   7  -2   6        9.74       10.91      1.38 o 
   8  -2   6        4.16        4.05      1.19 o 
  -9  -1   6        6.20        9.18      2.22 o 
  -8  -1   6        2.79        3.37      1.33 o 
  -7  -1   6       79.72       80.70      2.27 o 
  -6  -1   6      983.89      944.77     13.43 o 
  -5  -1   6      268.13      249.92      5.06 o 
  -4  -1   6        0.96        2.11      0.50 o 
  -3  -1   6      280.53      288.23      3.44 o 
  -2  -1   6      120.35      107.84      1.44 o 
  -1  -1   6      265.03      255.74      2.77 o 
   0  -1   6      728.78      706.26      9.83 o 
   1  -1   6      187.86      188.78      2.32 o 
   2  -1   6      285.00      284.69      4.01 o 
   3  -1   6      352.20      374.51      4.70 o 
   4  -1   6        5.06        7.54      0.95 o 
   5  -1   6        1.77        2.71      0.81 o 
   6  -1   6      193.35      177.25      4.74 o 
   7  -1   6       28.43       28.06      3.01 o 
   8  -1   6      272.38      294.97     10.19 o 
  -9   0   6        2.86        3.38      1.10 o 
  -8   0   6       48.49       44.80      1.89 o 
  -7   0   6      253.05      248.68      4.55 o 
  -6   0   6       72.33       69.00      2.09 o 
  -5   0   6      347.44      356.83      5.75 o 
  -4   0   6       19.28       21.90      1.20 o 
  -3   0   6       14.01       11.84      0.77 o 
  -2   0   6      681.82      750.02      8.08 o 
  -1   0   6       39.46       50.23      0.93 o 
   0   0   6       24.21       24.57      1.26 o 
   1   0   6      446.89      452.02      5.00 o 
   2   0   6       89.01       97.55      1.61 o 
   3   0   6      155.65      137.46      2.68 o 
   4   0   6       11.88       11.24      0.66 o 
   5   0   6        0.52        1.82      0.82 o 
   6   0   6      203.78      166.91      4.67 o 
   7   0   6        8.34       10.45      1.40 o 
   8   0   6        0.00        1.70      1.10 o 
   9   0   6      106.66      126.13      4.41 o 
  -9   1   6       38.88       40.38      2.95 o 
  -8   1   6       15.82       15.85      1.45 o 
  -7   1   6        2.82        4.55      1.45 o 
  -6   1   6       24.68       23.10      1.44 o 
  -5   1   6        1.62        1.58      0.72 o 
  -4   1   6     1003.50      996.54     13.66 o 
  -3   1   6       80.28       82.49      1.56 o 
  -2   1   6        0.87        1.09      0.31 o 
  -1   1   6      237.19      236.95      2.57 o 
   0   1   6       33.01       32.60      1.07 o 
   1   1   6     1651.12     1656.34     17.22 o 
   2   1   6        0.08        0.89      0.33 o 
   3   1   6      131.77      125.77      4.98 o 
   4   1   6       45.21       42.48      1.43 o 
   5   1   6        1.83        4.35      1.03 o 
   6   1   6      178.18      160.75      4.67 o 
   7   1   6        0.12        0.12      0.94 o 
   8   1   6       28.18       32.31      2.00 o 
   9   1   6      105.66      116.71      4.34 o 
  -9   2   6        2.32        0.43      1.09 o 
  -8   2   6       27.40       29.58      2.30 o 
  -7   2   6       21.04       19.59      1.38 o 
  -6   2   6       28.22       28.67      1.58 o 
  -5   2   6        0.40        0.73      0.74 o 
  -4   2   6        0.82        1.65      0.71 o 
  -3   2   6      109.89      114.94      2.46 o 
  -2   2   6       61.07       69.41      1.75 o 
  -1   2   6       34.33       36.51      0.82 o 
   0   2   6      214.26      217.16      3.07 o 
   1   2   6       37.17       44.61      0.98 o 
   2   2   6       33.83       33.68      0.97 o 
   3   2   6      155.27      152.43      4.63 o 
   4   2   6      260.40      239.75      4.02 o 
   5   2   6       68.90       67.99      1.77 o 
   6   2   6        3.32        2.49      0.85 o 
   7   2   6        8.45        6.03      1.08 o 
   8   2   6       21.51       20.21      1.71 o 
  -8   3   6        2.47       -0.70      1.03 o 
  -7   3   6       24.69       22.13      1.81 o 
  -6   3   6       20.85       13.75      1.23 o 
  -5   3   6       72.13       58.94      1.97 o 
  -4   3   6       55.53       52.87      1.61 o 
  -3   3   6       56.33       60.50      1.60 o 
  -2   3   6        0.32        0.63      0.55 o 
  -1   3   6      454.03      456.66      5.23 o 
   0   3   6      155.87      159.15      2.54 o 
   1   3   6      166.59      175.24      2.31 o 
   2   3   6       72.38       84.93      1.80 o 
   3   3   6       13.05       11.83      0.82 o 
   4   3   6     1057.51      992.01     14.00 o 
   5   3   6      466.07      414.08      5.82 o 
   6   3   6      409.70      391.96      5.59 o 
   7   3   6       67.44       64.73      2.53 o 
   8   3   6        3.19        5.93      1.26 o 
  -8   4   6        2.33        2.43      1.34 o 
  -7   4   6       33.25       32.25      2.45 o 
  -6   4   6        0.47        0.83      0.91 o 
  -5   4   6      155.66      147.43      3.27 o 
  -4   4   6      194.40      179.63      3.05 o 
  -3   4   6       74.89       78.28      2.44 o 
  -2   4   6      100.08       94.62      2.23 o 
  -1   4   6      129.12      130.86      1.82 o 
   0   4   6       66.57       66.83      2.95 o 
   1   4   6       16.54       18.56      0.81 o 
   2   4   6        1.66        2.30      0.47 o 
   3   4   6       32.82       33.81      1.24 o 
   4   4   6       10.05        8.33      0.77 o 
   5   4   6        0.05       -0.13      0.64 o 
   6   4   6        0.31        1.16      0.55 o 
   7   4   6        2.82        1.63      0.68 o 
   8   4   6       28.40       36.33      2.28 o 
  -8   5   6       39.66       33.70      3.11 o 
  -7   5   6       30.54       28.10      2.07 o 
  -6   5   6        1.41       -0.45      0.94 o 
  -5   5   6       25.86       27.80      2.00 o 
  -4   5   6        0.81       -0.85      0.66 o 
  -3   5   6      128.52      138.43      2.26 o 
  -2   5   6      823.21      865.37     10.59 o 
  -1   5   6       16.93       19.93      1.27 o 
   0   5   6      110.89      105.50      1.85 o 
   1   5   6      300.56      312.07      4.03 o 
   2   5   6       31.15       31.57      1.59 o 
   3   5   6       61.64       60.87      2.16 o 
   4   5   6      190.93      187.49      4.23 o 
   5   5   6      124.84      131.30      3.54 o 
   6   5   6       99.59      106.97      2.52 o 
   7   5   6       10.14       11.37      1.05 o 
  -7   6   6       64.56       67.09      2.92 o 
  -6   6   6       24.76       23.02      1.85 o 
  -5   6   6        3.20        3.58      1.10 o 
  -4   6   6        4.98        5.92      0.96 o 
  -3   6   6       74.03       81.54      1.73 o 
  -2   6   6        4.96        3.90      0.75 o 
  -1   6   6      160.63      148.61      5.02 o 
   0   6   6      215.97      224.50      3.19 o 
   1   6   6      314.77      273.05      3.76 o 
   2   6   6       25.00       12.05      1.19 o 
   3   6   6        8.58        5.03      1.01 o 
   4   6   6        7.15        9.55      1.01 o 
   5   6   6       40.39       37.21      1.64 o 
   6   6   6       29.12       30.42      1.59 o 
   7   6   6       32.00       32.77      1.66 o 
  -7   7   6       44.76       52.23      2.76 o 
  -6   7   6        0.06        0.39      1.08 o 
  -5   7   6       15.95       17.14      1.80 o 
  -4   7   6      411.89      424.34      6.83 o 
  -3   7   6      278.53      276.12      6.02 o 
  -2   7   6        2.23        1.08      0.82 o 
  -1   7   6      153.18      157.13      2.89 o 
   0   7   6        4.59        4.16      0.71 o 
   1   7   6       22.66       18.87      1.37 o 
   2   7   6        1.90       -0.03      0.87 o 
   3   7   6      105.47      100.86      2.54 o 
   4   7   6       23.26       26.96      1.56 o 
   5   7   6       46.62       56.75      2.06 o 
   6   7   6        7.24        5.42      1.04 o 
  -6   8   6        9.83       10.02      1.66 o 
  -5   8   6       14.32       17.03      1.45 o 
  -4   8   6       44.63       41.59      4.32 o 
  -3   8   6      107.77      102.49      2.64 o 
  -2   8   6        8.63        8.25      1.09 o 
  -1   8   6       18.61       20.18      1.44 o 
   0   8   6        5.83        5.86      0.93 o 
   1   8   6       19.83       18.24      2.03 o 
   2   8   6       61.63       57.38      2.34 o 
   3   8   6        6.94        8.11      1.31 o 
   4   8   6       48.33       53.16      2.39 o 
   5   8   6        8.72        6.75      1.47 o 
  -5   9   6       23.31       25.27      2.22 o 
  -4   9   6      441.18      456.87      9.74 o 
  -3   9   6       11.74        8.67      1.38 o 
  -2   9   6        1.76        1.40      1.12 o 
  -1   9   6        0.01       -0.06      0.87 o 
   0   9   6       36.16       44.68      2.38 o 
   1   9   6       48.27       59.50      2.03 o 
   2   9   6       26.22       28.90      1.93 o 
   3   9   6      116.27      119.96      3.52 o 
   4   9   6        2.32        2.62      1.85 o 
  -4  10   6       11.35        9.24      2.40 o 
  -3  10   6       22.81       19.28      1.77 o 
  -2  10   6        1.40        2.31      1.10 o 
  -1  10   6      123.87      135.44      3.83 o 
   0  10   6      100.00      116.93      2.95 o 
   1  10   6        0.00       -1.38      1.22 o 
   2  10   6      242.81      260.14      5.60 o 
   3  10   6        4.28        4.73      2.20 o 
  -1  11   6        2.18        2.29      1.23 o 
   0  11   6        9.04        7.53      2.05 o 
  -2 -13   7       26.24       23.52      2.55 o 
  -1 -13   7       62.79       57.00      2.44 o 
   0 -13   7       20.37       18.98      2.31 o 
   1 -13   7       91.04       88.18      2.84 o 
   2 -13   7      139.75      133.60      3.41 o 
   3 -13   7        0.52        1.41      1.71 o 
  -4 -12   7        0.81        3.91      1.09 o 
  -3 -12   7       66.97       68.01      6.67 o 
  -2 -12   7       11.03        9.18      2.77 o 
  -1 -12   7       22.84       19.43      1.53 o 
   0 -12   7       37.37       32.94      1.87 o 
   1 -12   7       50.15       45.24      2.14 o 
   2 -12   7       60.60       64.08      2.29 o 
   3 -12   7        0.33        0.57      1.58 o 
  -5 -11   7        0.35        0.91      1.52 o 
  -4 -11   7       68.11       74.67      2.41 o 
  -3 -11   7        7.02        9.23      1.38 o 
  -2 -11   7       29.11       29.12      1.49 o 
  -1 -11   7       45.40       41.03      1.85 o 
   0 -11   7       17.18       14.85      1.33 o 
   1 -11   7       49.76       48.87      2.03 o 
   2 -11   7       74.45       69.95      2.24 o 
   3 -11   7        0.53       -0.40      1.70 o 
   4 -11   7       10.40        4.77      2.28 o 
   5 -11   7        0.01       -1.02      1.39 o 
  -6 -10   7      141.44      153.12      3.38 o 
  -5 -10   7      290.53      299.21      5.21 o 
  -4 -10   7      120.25      125.70      2.87 o 
  -3 -10   7       16.86       19.87      1.33 o 
  -2 -10   7        8.51        8.95      0.79 o 
  -1 -10   7      209.76      202.21      5.09 o 
   0 -10   7        0.92       -0.19      0.84 o 
   1 -10   7       60.58       55.72      2.03 o 
   2 -10   7       77.13       73.87      2.21 o 
   3 -10   7      292.09      291.29      5.08 o 
   4 -10   7       96.03       93.53      3.12 o 
   5 -10   7       17.30       15.74      2.01 o 
   6 -10   7        3.92        0.73      1.20 o 
  -7  -9   7       66.98       75.27      2.60 o 
  -6  -9   7      117.33      119.01      2.83 o 
  -5  -9   7      103.41      120.18      2.76 o 
  -4  -9   7       13.02       13.81      1.14 o 
  -3  -9   7       78.88       78.86      1.89 o 
  -2  -9   7       20.18       18.40      0.87 o 
  -1  -9   7       22.65       21.58      1.12 o 
   0  -9   7      530.82      524.42     10.28 o 
   1  -9   7        4.47        5.74      0.92 o 
   2  -9   7      114.26      111.65      2.17 o 
   3  -9   7        0.01       -0.46      0.73 o 
   4  -9   7       32.85       33.32      3.22 o 
   5  -9   7        7.60        7.97      1.08 o 
   6  -9   7       16.76       16.43      1.60 o 
   7  -9   7       15.42       15.64      1.65 o 
  -7  -8   7      108.96      116.39      2.74 o 
  -6  -8   7       18.38       17.48      1.22 o 
  -5  -8   7       19.00       24.07      2.22 o 
  -4  -8   7      123.91      126.66      2.64 o 
  -3  -8   7       35.70       34.76      1.35 o 
  -2  -8   7      245.40      243.97      3.04 o 
  -1  -8   7      706.70      698.36      7.19 o 
   0  -8   7       84.98       88.88      2.06 o 
   1  -8   7      127.73      122.96      2.25 o 
   2  -8   7      113.75      117.27      2.14 o 
   3  -8   7      191.75      173.85      3.33 o 
   4  -8   7        0.91       -0.08      0.87 o 
   5  -8   7       29.98       29.76      1.95 o 
   6  -8   7       46.42       44.76      1.89 o 
   7  -8   7      173.46      181.09      4.56 o 
  -8  -7   7       11.62       10.31      1.50 o 
  -7  -7   7      107.39      108.75      2.53 o 
  -6  -7   7       24.30       22.66      1.25 o 
  -5  -7   7       36.68       36.19      1.57 o 
  -4  -7   7       14.51        9.82      0.89 o 
  -3  -7   7      136.37      142.88      2.37 o 
  -2  -7   7      218.09      212.06      2.69 o 
  -1  -7   7       21.96       25.99      1.01 o 
   0  -7   7      323.67      327.85      4.72 o 
   1  -7   7       22.04       23.05      1.03 o 
   2  -7   7      104.54      102.28      1.91 o 
   3  -7   7       29.09       26.05      1.67 o 
   4  -7   7       20.51       23.67      1.64 o 
   5  -7   7      259.47      262.95      5.98 o 
   6  -7   7      179.59      181.79      3.67 o 
   7  -7   7       18.60       17.77      1.50 o 
   8  -7   7       35.70       33.93      2.17 o 
  -8  -6   7        6.65        6.56      2.08 o 
  -7  -6   7       20.41       19.83      2.89 o 
  -6  -6   7       17.42       10.28      0.92 o 
  -5  -6   7       44.73       38.17      1.49 o 
  -4  -6   7      152.71      146.31      2.67 o 
  -3  -6   7       14.03       15.76      0.83 o 
  -2  -6   7      337.54      331.66      3.72 o 
  -1  -6   7     1357.86     1401.84     14.77 o 
   0  -6   7       42.72       39.80      0.98 o 
   1  -6   7      413.83      419.52      6.92 o 
   2  -6   7       81.26       88.05      1.74 o 
   3  -6   7       44.58       39.87      1.79 o 
   4  -6   7       27.44       30.06      1.65 o 
   5  -6   7        1.38        0.70      0.66 o 
   6  -6   7      184.14      196.76      3.75 o 
   7  -6   7        8.27        7.57      1.45 o 
   8  -6   7        1.06        1.14      0.90 o 
  -8  -5   7       13.68       12.87      1.35 o 
  -7  -5   7        0.56        0.42      1.20 o 
  -6  -5   7        1.29        0.32      0.62 o 
  -5  -5   7        0.92       -0.34      0.56 o 
  -4  -5   7       19.25       16.14      0.97 o 
  -3  -5   7      100.24       91.89      1.73 o 
  -2  -5   7       27.81       25.09      0.89 o 
  -1  -5   7       35.71       36.14      0.88 o 
   0  -5   7        3.99        4.57      0.39 o 
   1  -5   7       11.25        8.63      0.53 o 
   2  -5   7      202.41      215.47      3.85 o 
   3  -5   7       43.50       45.67      1.75 o 
   4  -5   7      360.01      358.30      6.56 o 
   5  -5   7        0.00       -0.34      0.76 o 
   6  -5   7        0.55        0.70      0.62 o 
   7  -5   7       30.23       31.71      1.46 o 
   8  -5   7      108.13      112.71      3.10 o 
  -8  -4   7       28.02       30.61      4.26 o 
  -7  -4   7       60.44       61.52      2.07 o 
  -6  -4   7       17.19       24.45      1.21 o 
  -5  -4   7        3.87        2.78      0.61 o 
  -4  -4   7       80.79       76.98      1.79 o 
  -3  -4   7      157.60      170.73      2.44 o 
  -2  -4   7       34.96       29.32      0.89 o 
  -1  -4   7      253.74      269.33      3.05 o 
   0  -4   7     2323.80     2437.56     22.85 o 
   1  -4   7       14.29       12.36      0.54 o 
   2  -4   7       14.99       23.23      0.93 o 
   3  -4   7       73.58       74.71      1.77 o 
   4  -4   7      228.58      224.31      8.21 o 
   5  -4   7      535.76      541.64      9.33 o 
   6  -4   7       65.73       65.59      2.09 o 
   7  -4   7       46.90       45.07      1.59 o 
   8  -4   7       49.18       53.70      3.95 o 
  -9  -3   7        0.00        1.26      2.89 o 
  -8  -3   7       32.46       32.47      3.55 o 
  -7  -3   7       54.11       56.77      2.01 o 
  -6  -3   7      205.23      191.34      3.15 o 
  -5  -3   7      130.52      130.17      2.37 o 
  -4  -3   7      104.72      102.36      2.19 o 
  -3  -3   7       19.04       22.00      0.98 o 
  -2  -3   7        9.04        2.71      0.57 o 
  -1  -3   7      708.43      717.81      7.10 o 
   0  -3   7      133.89      143.23      1.84 o 
   1  -3   7       51.16       43.76      0.82 o 
   2  -3   7      131.32      144.12      2.49 o 
   3  -3   7      266.13      326.22      6.91 o 
   4  -3   7      359.23      300.31     24.05 o 
   5  -3   7      412.60      395.62      7.67 o 
   6  -3   7      241.73      243.12      5.76 o 
   7  -3   7       40.41       41.84      3.37 o 
   8  -3   7      142.90      148.43      6.50 o 
  -9  -2   7       28.36       34.85      4.96 o 
  -8  -2   7       72.43       73.04      2.64 o 
  -7  -2   7        0.15        0.21      0.79 o 
  -6  -2   7        5.09        5.28      1.21 o 
  -5  -2   7       10.79       11.31      0.90 o 
  -4  -2   7        1.32        1.82      0.56 o 
  -3  -2   7      215.90      222.00      2.71 o 
  -2  -2   7      138.27      134.41      1.76 o 
  -1  -2   7      559.99      578.45      5.24 o 
   0  -2   7      170.15      173.82      2.47 o 
   1  -2   7      303.51      338.27      3.93 o 
   2  -2   7      535.63      537.92      8.76 o 
   3  -2   7      166.27      119.18      4.61 o 
   4  -2   7        4.39        3.17      0.51 o 
   5  -2   7        0.02        0.22      0.51 o 
   6  -2   7        0.85        1.26      1.27 o 
   7  -2   7      112.97      102.99      5.12 o 
   8  -2   7        5.08        4.22      1.82 o 
  -9  -1   7       27.40       32.07      3.70 o 
  -8  -1   7        0.20       -0.13      0.87 o 
  -7  -1   7        0.30        0.27      0.84 o 
  -6  -1   7      263.11      257.52      4.64 o 
  -5  -1   7       17.18       15.23      1.32 o 
  -4  -1   7       41.01       42.84      1.36 o 
  -3  -1   7      193.11      199.59      2.36 o 
  -2  -1   7      105.45      110.40      1.54 o 
  -1  -1   7       12.30       11.57      0.50 o 
   0  -1   7      450.24      498.34      5.52 o 
   1  -1   7      100.60       99.96      1.85 o 
   2  -1   7       39.16       46.39      1.15 o 
   4  -1   7        3.65        4.52      0.69 o 
   5  -1   7        6.86        7.28      0.64 o 
   6  -1   7      154.83      163.81      4.62 o 
   7  -1   7        2.83        1.82      1.48 o 
   8  -1   7        9.08       11.32      2.26 o 
   9  -1   7        3.60        3.65      1.41 o 
  -9   0   7        9.62        9.57      2.63 o 
  -8   0   7       17.97       16.54      1.78 o 
  -7   0   7       10.45        8.86      2.81 o 
  -6   0   7        5.96        4.58      1.56 o 
  -5   0   7        5.40        5.91      1.05 o 
  -4   0   7       98.40       97.63      2.27 o 
  -3   0   7      255.40      283.17      3.44 o 
  -2   0   7      365.28      409.90      4.72 o 
  -1   0   7      402.86      410.45      4.44 o 
   0   0   7      702.07      737.02      8.97 o 
   1   0   7      298.20      326.89      3.80 o 
   2   0   7       77.69       72.05      1.41 o 
   4   0   7        3.79        2.90      0.54 o 
   5   0   7      115.52      108.44      2.45 o 
   6   0   7      201.54      187.11      7.77 o 
   7   0   7        7.61        6.26      1.28 o 
   8   0   7        2.91        5.44      1.97 o 
   9   0   7      124.79      146.00      4.96 o 
  -9   1   7        5.65        8.49      2.04 o 
  -8   1   7      103.37      102.09      3.86 o 
  -7   1   7        0.65        1.14      0.90 o 
  -6   1   7      174.75      155.03      5.57 o 
  -5   1   7       14.92       16.08      1.37 o 
  -4   1   7        4.21        3.85      0.79 o 
  -3   1   7      139.08      132.49      2.22 o 
  -2   1   7       29.43       28.76      1.31 o 
  -1   1   7       50.08       54.92      1.02 o 
   0   1   7       38.53       36.77      1.18 o 
   1   1   7      278.10      293.91      3.49 o 
   2   1   7      151.94      168.04      2.56 o 
   3   1   7      225.03      218.40      5.24 o 
   4   1   7      396.14      370.95      5.77 o 
   5   1   7       47.93       50.66      1.55 o 
   6   1   7        5.73        9.46      1.42 o 
   7   1   7       65.94       70.98      3.21 o 
   8   1   7       15.59       16.95      1.60 o 
  -8   2   7       69.92       66.56      5.27 o 
  -7   2   7       14.70       15.39      1.76 o 
  -6   2   7      109.69      103.34      2.73 o 
  -5   2   7       44.89       42.74      1.83 o 
  -4   2   7        7.18        7.69      0.80 o 
  -3   2   7       13.01       17.14      1.01 o 
  -2   2   7      189.67      191.49      2.89 o 
  -1   2   7        5.68        7.64      0.48 o 
   0   2   7        6.04        6.95      0.51 o 
   1   2   7        0.16       -0.08      0.28 o 
   2   2   7      214.18      194.96      2.92 o 
   3   2   7       16.29       16.46      1.32 o 
   4   2   7      185.12      185.10      6.13 o 
   5   2   7      645.56      601.08      8.93 o 
   6   2   7      106.76       89.90      2.22 o 
   7   2   7        5.01        3.63      1.01 o 
   8   2   7        3.11        1.76      1.22 o 
  -8   3   7       85.68       86.75      6.18 o 
  -7   3   7        5.08        6.69      1.28 o 
  -6   3   7       48.47       41.86      1.94 o 
  -5   3   7      522.11      461.19      8.49 o 
  -4   3   7        0.06        0.09      0.77 o 
  -3   3   7       66.16       65.46      1.62 o 
  -2   3   7       18.80       20.03      1.15 o 
  -1   3   7       13.84       10.34      0.63 o 
   0   3   7      171.56      183.20      2.50 o 
   1   3   7        0.02        0.32      0.36 o 
   2   3   7       11.78       14.40      1.31 o 
   3   3   7       19.55       20.41      1.22 o 
   4   3   7      241.16      221.71      4.02 o 
   5   3   7       28.17       22.17      1.17 o 
   6   3   7       79.61       78.43      1.95 o 
   7   3   7        2.84        6.17      0.78 o 
   8   3   7       69.44       80.92      3.09 o 
  -8   4   7       41.42       45.37      2.56 o 
  -7   4   7        7.36        2.97      1.18 o 
  -6   4   7        2.16        0.73      0.98 o 
  -5   4   7      223.71      219.29      4.75 o 
  -4   4   7        0.49       -0.19      0.69 o 
  -3   4   7        0.56        0.04      0.61 o 
  -2   4   7      619.29      631.38      7.96 o 
  -1   4   7      225.13      214.10      2.99 o 
   0   4   7       11.39       11.96      0.72 o 
   1   4   7        5.37        4.27      0.54 o 
   2   4   7       97.86       90.45      1.97 o 
   3   4   7      114.22      113.76      2.31 o 
   4   4   7       40.85       37.98      1.42 o 
   5   4   7      108.12       94.99      2.19 o 
   6   4   7        0.13        1.12      0.68 o 
   7   4   7       38.34       37.34      1.28 o 
   8   4   7        1.18        3.75      1.24 o 
  -7   5   7        0.16        0.57      1.12 o 
  -6   5   7        1.51        0.28      1.03 o 
  -5   5   7       23.44       23.47      1.73 o 
  -4   5   7       76.92       72.05      1.96 o 
  -3   5   7       99.07       97.77      2.07 o 
  -2   5   7       20.74       15.64      1.39 o 
  -1   5   7      126.25      120.66      2.22 o 
   0   5   7       28.72       38.98      1.21 o 
   1   5   7        5.49        8.86      0.62 o 
   2   5   7       79.27       87.84      2.55 o 
   3   5   7        9.29        9.62      1.12 o 
   4   5   7        7.24        7.25      1.13 o 
   5   5   7       17.05       15.48      1.50 o 
   6   5   7        0.74        1.15      0.77 o 
   7   5   7       22.59       22.94      1.42 o 
  -7   6   7        2.17        3.90      1.28 o 
  -6   6   7        2.22        3.30      1.22 o 
  -5   6   7       39.60       40.05      2.28 o 
  -4   6   7       31.82       34.06      1.74 o 
  -3   6   7       71.27       72.52      1.95 o 
  -2   6   7       53.16       53.22      1.96 o 
  -1   6   7        0.01        0.28      0.76 o 
   0   6   7        2.72        2.35      0.59 o 
   1   6   7        5.04        8.48      0.87 o 
   2   6   7      138.57      117.76      3.09 o 
   3   6   7       14.80       12.40      1.33 o 
   4   6   7       16.29       18.17      1.59 o 
   5   6   7        0.03       -0.94      0.79 o 
   6   6   7        8.36        8.94      1.12 o 
  -6   7   7        0.09        0.04      1.12 o 
  -5   7   7      118.58      129.01      4.16 o 
  -4   7   7       54.17       52.60      1.85 o 
  -3   7   7        2.13        2.42      0.85 o 
  -2   7   7       90.56       91.12      2.20 o 
  -1   7   7       31.47       33.36      1.67 o 
   0   7   7       53.16       52.32      2.19 o 
   1   7   7        9.63       10.49      1.13 o 
   2   7   7        0.15        0.10      1.16 o 
   3   7   7        7.42        7.76      1.27 o 
   4   7   7        0.26        1.53      0.93 o 
   5   7   7      241.69      260.24      4.74 o 
   6   7   7        0.05       -0.72      0.92 o 
  -5   8   7        1.53        1.67      1.33 o 
  -4   8   7       32.97       42.59      2.60 o 
  -3   8   7       77.05       73.22      2.30 o 
  -2   8   7        7.57        8.54      1.22 o 
  -1   8   7       15.61       14.13      1.26 o 
   0   8   7       64.63       67.06      2.10 o 
   1   8   7       94.77       96.69      2.43 o 
   2   8   7        5.93        5.94      1.23 o 
   3   8   7        6.89        7.74      1.30 o 
   4   8   7        0.20        0.95      1.13 o 
   5   8   7        3.64        3.75      1.29 o 
  -4   9   7        0.40        0.92      1.31 o 
  -3   9   7       36.91       39.25      2.25 o 
  -2   9   7       25.14       27.98      2.03 o 
  -1   9   7       32.33       37.23      1.92 o 
   0   9   7        9.19        9.64      1.12 o 
   1   9   7        5.07        2.85      1.38 o 
   2   9   7       11.45       11.95      2.23 o 
   3   9   7        5.72        4.84      1.36 o 
   4   9   7       65.14       76.96      3.03 o 
  -3  10   7        9.63        7.09      1.32 o 
  -2  10   7       18.37       18.63      1.77 o 
  -1  10   7       62.43       75.59      4.35 o 
   0  10   7       20.03       21.18      2.14 o 
   1  10   7      127.66      134.77      4.57 o 
   2  10   7       43.22       55.65      3.57 o 
  -2 -13   8       30.59       27.79      7.12 o 
  -1 -13   8        0.26       -0.58      1.22 o 
   0 -13   8       20.38       16.88      2.39 o 
   1 -13   8      109.41      111.75      4.41 o 
   2 -13   8       15.33       10.45      4.22 o 
  -3 -12   8       30.06       26.69      2.55 o 
  -2 -12   8        2.73        1.26      1.59 o 
  -1 -12   8       12.24       10.67      1.29 o 
   0 -12   8      113.69      109.01      2.98 o 
   1 -12   8       50.10       46.71      2.12 o 
   2 -12   8        8.23        3.51      1.10 o 
   3 -12   8       10.57        6.93      1.60 o 
   4 -12   8        3.12       -4.75      2.38 o 
  -5 -11   8      108.35      116.17      3.03 o 
  -4 -11   8        7.70        9.71      1.86 o 
  -3 -11   8       38.81       43.58      2.49 o 
  -2 -11   8        0.81        0.68      0.92 o 
  -1 -11   8        7.15        5.13      1.04 o 
   0 -11   8       56.51       50.79      2.89 o 
   1 -11   8        4.08        2.25      0.98 o 
   2 -11   8       23.18       23.03      1.76 o 
   3 -11   8        0.05        0.36      1.21 o 
   4 -11   8       95.53       93.68      5.41 o 
   5 -11   8        0.25       -1.18      1.44 o 
  -6 -10   8        1.25        3.20      1.25 o 
  -5 -10   8        0.00        1.91      1.04 o 
  -4 -10   8        0.44       -0.71      0.84 o 
  -3 -10   8       27.83       25.81      1.63 o 
  -2 -10   8        0.60        1.84      1.33 o 
  -1 -10   8      206.34      199.05      3.99 o 
   0 -10   8       16.65       15.26      1.28 o 
   1 -10   8        4.24        2.21      0.96 o 
   2 -10   8       49.40       46.10      2.50 o 
   3 -10   8        7.07        5.71      1.03 o 
   4 -10   8       67.20       71.36      3.39 o 
   5 -10   8       37.01       37.45      2.32 o 
   6 -10   8        1.76        0.17      1.45 o 
  -6  -9   8      113.81      123.94      2.95 o 
  -5  -9   8       17.75       23.74      1.46 o 
  -4  -9   8        1.48        1.47      0.81 o 
  -3  -9   8       65.11       70.28      1.85 o 
  -2  -9   8      112.03      112.93      1.93 o 
  -1  -9   8      185.54      187.52      3.34 o 
   0  -9   8       11.00        8.95      1.06 o 
   1  -9   8       88.85       84.99      2.33 o 
   2  -9   8       94.88      104.18      2.10 o 
   3  -9   8       24.91       19.27      1.74 o 
   4  -9   8        0.51       -0.47      0.99 o 
   5  -9   8       34.43       40.55      4.16 o 
   6  -9   8       48.03       47.83      2.99 o 
   7  -9   8        1.11        0.79      1.41 o 
  -7  -8   8        0.90        2.39      1.30 o 
  -6  -8   8       20.18       20.72      1.41 o 
  -5  -8   8        0.25        1.29      1.07 o 
  -4  -8   8       26.12       25.42      1.36 o 
  -3  -8   8        0.76        1.43      0.71 o 
  -2  -8   8       68.54       62.66      1.40 o 
  -1  -8   8      108.25      110.50      2.11 o 
   0  -8   8       26.72       25.48      1.32 o 
   1  -8   8        4.28        5.76      0.72 o 
   2  -8   8      153.77      141.96      2.43 o 
   3  -8   8       17.07       12.13      1.16 o 
   4  -8   8       47.68       45.38      2.15 o 
   5  -8   8       10.29        9.21      1.24 o 
   6  -8   8       38.08       37.28      2.13 o 
   7  -8   8        8.96        9.41      1.65 o 
  -7  -7   8       47.49       45.15      2.03 o 
  -6  -7   8        4.92        3.52      1.22 o 
  -5  -7   8       19.71       17.02      1.16 o 
  -4  -7   8        7.83        6.79      0.86 o 
  -3  -7   8       74.29       72.19      1.70 o 
  -2  -7   8       42.22       41.79      1.18 o 
  -1  -7   8     1145.38     1125.12     11.06 o 
   0  -7   8      338.29      350.78      4.37 o 
   1  -7   8       73.64       78.15      1.62 o 
   2  -7   8       32.69       30.78      1.15 o 
   3  -7   8       30.05       23.80      1.93 o 
   4  -7   8       94.75       94.14      4.97 o 
   5  -7   8      211.21      215.69      5.64 o 
   6  -7   8       74.14       75.57      3.49 o 
   7  -7   8      223.96      226.69      6.33 o 
   8  -7   8        1.21        1.87      1.22 o 
  -8  -6   8      142.90      147.10      3.40 o 
  -7  -6   8        3.11        5.01      0.96 o 
  -6  -6   8       26.98       24.10      1.84 o 
  -5  -6   8        4.58        5.38      0.82 o 
  -4  -6   8      283.76      292.20      4.36 o 
  -3  -6   8      310.05      317.07      4.08 o 
  -2  -6   8      906.87      911.88      9.08 o 
  -1  -6   8      147.38      162.31      2.25 o 
   0  -6   8      147.21      135.80      2.36 o 
   1  -6   8        4.53        5.25      0.66 o 
   2  -6   8        7.24       11.32      0.87 o 
   3  -6   8        8.33        9.14      1.14 o 
   4  -6   8        2.53        2.40      0.80 o 
   5  -6   8       67.45       72.55      2.45 o 
   6  -6   8       14.57       12.18      1.20 o 
   7  -6   8       24.20       22.92      1.66 o 
   8  -6   8        1.45        0.83      1.10 o 
  -8  -5   8        0.19        0.07      1.21 o 
  -7  -5   8       45.31       38.31      2.84 o 
  -6  -5   8        9.35        5.86      0.89 o 
  -5  -5   8      109.45      104.09      2.25 o 
  -4  -5   8      122.36      130.34      3.03 o 
  -3  -5   8       44.79       43.63      1.07 o 
  -2  -5   8      215.49      218.08      2.70 o 
  -1  -5   8      127.43      127.85      2.13 o 
   0  -5   8      591.09      640.98      7.13 o 
   1  -5   8      193.54      193.33      2.86 o 
   2  -5   8       69.00       65.49      1.52 o 
   3  -5   8      125.85      146.22      3.42 o 
   4  -5   8        1.77        1.73      0.74 o 
   5  -5   8      189.68      187.42      4.11 o 
   6  -5   8       37.75       37.67      2.46 o 
   7  -5   8       16.02       15.26      3.02 o 
   8  -5   8       10.68       12.32      1.45 o 
  -8  -4   8        1.53        3.07      2.72 o 
  -7  -4   8       75.39       70.54      2.19 o 
  -6  -4   8      667.10      631.86      8.15 o 
  -5  -4   8       10.68        7.34      0.80 o 
  -4  -4   8      270.98      269.83      4.00 o 
  -3  -4   8      136.04      140.44      1.96 o 
  -2  -4   8        8.38        8.42      0.64 o 
  -1  -4   8        5.84        7.00      0.46 o 
   0  -4   8       17.01       20.86      1.11 o 
   1  -4   8       66.80       69.25      2.52 o 
   2  -4   8       47.53       49.52      2.32 o 
   3  -4   8      322.03      329.73      5.22 o 
   4  -4   8      165.12      157.09      3.54 o 
   5  -4   8       12.52       10.27      0.98 o 
   6  -4   8       55.16       51.86      1.93 o 
   7  -4   8      120.81      126.74      3.18 o 
   8  -4   8        2.59        2.82      0.86 o 
  -8  -3   8        1.36        0.86      3.66 o 
  -7  -3   8      152.39      142.39      4.21 o 
  -6  -3   8      372.36      347.26      5.01 o 
  -5  -3   8       16.58       20.34      1.97 o 
  -4  -3   8      105.38       91.97      2.02 o 
  -3  -3   8      176.46      176.90      2.38 o 
  -2  -3   8      225.74      230.48      3.60 o 
  -1  -3   8      124.47      140.77      1.72 o 
   0  -3   8        0.30        0.89      0.34 o 
   1  -3   8       27.38       32.24      0.99 o 
   2  -3   8       55.02       49.03      1.37 o 
   3  -3   8      225.42      193.13      4.01 o 
   4  -3   8     1517.70     1514.32     22.28 o 
   5  -3   8        0.66       -0.02      1.07 o 
   6  -3   8       66.36       63.97      2.08 o 
   7  -3   8       12.55       15.95      1.91 o 
   8  -3   8       17.26       23.39      2.66 o 
  -8  -2   8      106.00      104.88      3.02 o 
  -7  -2   8       19.77       18.99      1.39 o 
  -6  -2   8      209.71      197.78      4.35 o 
  -5  -2   8      312.71      324.00      5.21 o 
  -4  -2   8       64.20       62.35      1.47 o 
  -3  -2   8      243.29      259.58      3.16 o 
  -2  -2   8       17.62       21.22      1.02 o 
  -1  -2   8       15.38       12.45      0.53 o 
   0  -2   8      157.76      194.10      2.58 o 
   1  -2   8      120.59      140.40      1.99 o 
   2  -2   8      262.05      256.57      7.94 o 
   3  -2   8      110.27       96.50      4.09 o 
   4  -2   8      281.67      268.28      4.96 o 
   5  -2   8       55.91       51.92      2.16 o 
   6  -2   8       29.85       24.21      1.37 o 
   7  -2   8      271.22      269.05      9.52 o 
   8  -2   8       36.17       42.80      3.96 o 
  -8  -1   8        4.13        4.56      2.05 o 
  -7  -1   8        8.60        8.22      2.82 o 
  -6  -1   8       88.58       92.30      2.60 o 
  -5  -1   8       43.88       41.37      2.86 o 
  -4  -1   8       93.96       87.07      2.24 o 
  -3  -1   8      896.40      885.28      9.64 o 
  -2  -1   8        4.20        6.42      0.69 o 
  -1  -1   8      275.41      304.38      3.06 o 
   0  -1   8       75.30       81.08      1.63 o 
   1  -1   8      110.18      112.63      1.70 o 
   2  -1   8      258.83      257.97      3.63 o 
   3  -1   8      678.22      627.61     14.57 o 
   4  -1   8      901.26      883.60     12.51 o 
   5  -1   8      167.63      165.62      3.12 o 
   6  -1   8       17.52       14.85      1.06 o 
   7  -1   8        1.37        0.99      1.58 o 
   8  -1   8        0.15        1.11      1.65 o 
  -8   0   8       32.28       33.97      2.71 o 
  -7   0   8       24.87       24.01      1.67 o 
  -6   0   8       31.51       31.23      1.74 o 
  -5   0   8       11.19        7.54      1.19 o 
  -4   0   8       21.16       27.30      1.54 o 
  -3   0   8        2.01        1.34      0.48 o 
  -2   0   8        9.34        6.67      0.59 o 
  -1   0   8       19.45       18.34      0.76 o 
   0   0   8      622.74      671.71      8.31 o 
   1   0   8      384.30      385.15      4.48 o 
   2   0   8       15.62       16.63      0.84 o 
   3   0   8      293.90      293.12      4.75 o 
   4   0   8       26.81       25.02      1.27 o 
   5   0   8       48.16       43.08      1.48 o 
   6   0   8      324.54      319.72      5.27 o 
   7   0   8        1.49        0.61      1.07 o 
   8   0   8       11.57        7.79      2.28 o 
  -8   1   8       35.18       33.03      3.38 o 
  -7   1   8       22.59       23.76      2.17 o 
  -6   1   8       12.78        9.45      1.57 o 
  -5   1   8      275.38      280.66      5.94 o 
  -4   1   8        3.08        2.81      1.00 o 
  -3   1   8        6.54        4.72      0.73 o 
  -2   1   8        1.45        1.31      0.53 o 
  -1   1   8      458.80      470.04      4.80 o 
   0   1   8       31.77       35.99      1.21 o 
   1   1   8      952.75      947.72     10.19 o 
   2   1   8      317.87      307.24      4.24 o 
   3   1   8      170.07      166.14      3.16 o 
   4   1   8      583.76      554.93      8.32 o 
   5   1   8       83.69       85.63      2.14 o 
   6   1   8       16.26       12.08      0.96 o 
   7   1   8        0.02       -0.71      1.03 o 
   8   1   8       15.05       20.99      1.82 o 
  -8   2   8       29.52       27.87      2.21 o 
  -7   2   8        0.12        0.07      1.07 o 
  -6   2   8        9.97        7.29      1.14 o 
  -5   2   8       13.86       14.00      1.53 o 
  -4   2   8       65.17       73.70      2.17 o 
  -3   2   8        0.20        0.75      0.60 o 
  -2   2   8       70.78       68.92      1.61 o 
  -1   2   8       15.54       12.17      0.60 o 
   0   2   8       17.54       19.30      1.05 o 
   1   2   8       43.54       45.17      1.11 o 
   2   2   8      102.69      113.74      2.49 o 
   3   2   8       17.40       16.46      1.03 o 
   4   2   8       25.17       21.13      1.80 o 
   5   2   8       52.95       62.85      1.90 o 
   6   2   8        0.00        1.21      0.68 o 
   7   2   8       42.42       49.14      1.61 o 
   8   2   8       25.68       33.39      2.22 o 
  -8   3   8        0.82        0.03      1.22 o 
  -7   3   8        0.49       -0.74      0.97 o 
  -6   3   8       83.51       73.86      3.89 o 
  -5   3   8        5.75        8.67      1.16 o 
  -4   3   8        1.55        0.63      0.86 o 
  -3   3   8      207.88      205.75      3.21 o 
  -2   3   8       71.93       67.12      1.71 o 
  -1   3   8        2.27        2.53      0.64 o 
   0   3   8      572.82      597.82      6.80 o 
   1   3   8       31.28       32.65      0.97 o 
   2   3   8       17.76       13.32      0.98 o 
   3   3   8       21.96       23.14      1.35 o 
   4   3   8       54.44       47.94      1.75 o 
   5   3   8       70.63       71.69      1.89 o 
   6   3   8        1.53        2.00      0.69 o 
   7   3   8        1.43        0.94      0.70 o 
  -7   4   8        0.00       -0.54      1.05 o 
  -6   4   8        8.60        5.04      1.24 o 
  -5   4   8       34.74       35.00      2.22 o 
  -4   4   8      140.19      148.22      3.22 o 
  -3   4   8       36.19       38.25      1.43 o 
  -2   4   8      746.82      746.54     11.33 o 
  -1   4   8      855.26      869.61     10.04 o 
   0   4   8      118.98      109.96      1.96 o 
   1   4   8       45.68       36.64      1.37 o 
   2   4   8        1.47        0.62      0.61 o 
   3   4   8        0.55        0.50      0.65 o 
   4   4   8       36.93       32.98      1.47 o 
   5   4   8       34.90       25.26      1.34 o 
   6   4   8        0.60        0.25      0.70 o 
   7   4   8       23.30       19.18      1.09 o 
  -7   5   8        0.03        0.10      1.13 o 
  -6   5   8        0.56        0.18      1.06 o 
  -5   5   8        3.98        1.87      1.10 o 
  -4   5   8       15.31       11.59      1.08 o 
  -3   5   8       46.76       45.42      2.07 o 
  -2   5   8        0.92       -1.94      1.75 o 
  -1   5   8        1.79       -0.23      0.77 o 
   0   5   8        4.37        3.63      0.61 o 
   1   5   8        3.09        3.87      0.75 o 
   2   5   8       59.11       46.98      1.99 o 
   3   5   8       13.69       10.70      1.23 o 
   4   5   8       29.19       22.57      1.70 o 
   5   5   8        9.23       12.61      1.61 o 
   6   5   8       13.02       10.75      1.16 o 
   7   5   8       51.50       49.45      1.96 o 
  -6   6   8       23.58       20.48      1.96 o 
  -5   6   8        0.69        0.67      0.93 o 
  -4   6   8       14.16       16.91      1.28 o 
  -3   6   8        0.00       -0.28      0.73 o 
  -2   6   8       44.87       48.16      2.24 o 
  -1   6   8       98.03       99.29      3.57 o 
   0   6   8      247.52      248.35      3.57 o 
   1   6   8       10.81        7.57      0.88 o 
   2   6   8       23.06       21.89      1.82 o 
   3   6   8       21.15       20.90      1.66 o 
   4   6   8        9.18        5.71      1.20 o 
   5   6   8        5.10        6.37      1.48 o 
   6   6   8       24.84       28.17      1.72 o 
  -6   7   8        0.80        0.53      1.99 o 
  -5   7   8       37.31       46.01      2.77 o 
  -4   7   8       18.60       23.67      1.63 o 
  -3   7   8        6.64        7.09      0.97 o 
  -2   7   8        4.92        4.01      0.90 o 
  -1   7   8        1.29        1.41      0.92 o 
   0   7   8        2.79        4.10      0.96 o 
   1   7   8       59.07       62.18      1.96 o 
   2   7   8        2.20        3.85      1.08 o 
   3   7   8       23.14       24.49      1.83 o 
   4   7   8        1.47        1.43      0.99 o 
   5   7   8      138.25      159.02      3.58 o 
  -5   8   8        1.88        3.20      1.52 o 
  -4   8   8       20.08       13.17      3.15 o 
  -3   8   8       11.53       11.58      1.28 o 
  -2   8   8        0.47       -0.81      0.87 o 
  -1   8   8       51.60       62.67      3.58 o 
   0   8   8       34.50       39.15      2.32 o 
   1   8   8       19.24       23.90      2.10 o 
   2   8   8        1.96        1.20      1.14 o 
   3   8   8       13.25       13.08      1.79 o 
   4   8   8        0.00       -0.99      1.00 o 
  -3   9   8       22.57       23.27      1.95 o 
  -2   9   8        3.72        3.25      1.17 o 
  -1   9   8        6.85        9.98      1.33 o 
   0   9   8       54.79       59.27      2.57 o 
   1   9   8        5.75        3.05      1.51 o 
   2   9   8        0.24        1.02      1.20 o 
   3   9   8        2.35        1.99      1.28 o 
  -1 -13   9        1.82       -0.89      1.39 o 
   0 -13   9        8.08        4.53      1.30 o 
   1 -13   9        0.20       -0.38      1.46 o 
  -3 -12   9      152.11      153.70      5.06 o 
  -2 -12   9       62.60       65.25      3.47 o 
  -1 -12   9       21.99       21.95      1.64 o 
   0 -12   9       11.61        7.97      1.21 o 
   1 -12   9        0.69       -1.16      0.97 o 
   2 -12   9       32.36       30.25      2.59 o 
   3 -12   9       56.63       56.16      5.25 o 
  -4 -11   9        2.67        6.71      1.25 o 
  -3 -11   9        8.88       10.32      3.04 o 
  -2 -11   9       43.71       43.20      1.81 o 
  -1 -11   9        0.00       -0.60      0.85 o 
   0 -11   9        0.21       -0.28      0.89 o 
   1 -11   9       15.84       14.77      1.41 o 
   2 -11   9       83.30       86.38      3.26 o 
   3 -11   9        1.86        0.06      2.41 o 
   4 -11   9        6.58        6.58      3.12 o 
   5 -11   9        0.16       -1.52      1.86 o 
  -5 -10   9        1.04        1.03      0.97 o 
  -4 -10   9        5.45        7.72      1.11 o 
  -3 -10   9       16.96       19.84      3.05 o 
  -2 -10   9       28.61       27.57      2.20 o 
  -1 -10   9       20.47       18.56      1.55 o 
   0 -10   9       22.48       17.83      2.01 o 
   1 -10   9       40.84       40.87      1.85 o 
   2 -10   9        0.03        0.29      1.07 o 
   3 -10   9       16.77       14.34      1.27 o 
   4 -10   9        9.94       11.54      3.85 o 
   5 -10   9       88.79       89.23      4.08 o 
   6 -10   9      138.09      151.83      5.47 o 
  -6  -9   9       67.00       76.80      2.45 o 
  -5  -9   9       67.06       74.60      2.35 o 
  -4  -9   9        1.55        2.38      0.87 o 
  -3  -9   9       30.24       32.34      1.49 o 
  -2  -9   9       40.50       41.13      1.43 o 
  -1  -9   9        1.62        0.81      0.76 o 
   0  -9   9       32.64       32.45      1.69 o 
   1  -9   9       27.64       27.35      1.54 o 
   2  -9   9       39.77       47.19      1.45 o 
   3  -9   9      123.63      119.29      2.82 o 
   4  -9   9       84.58       89.17      4.95 o 
   5  -9   9       91.28       90.47      4.50 o 
   6  -9   9        0.15        0.15      1.14 o 
  -7  -8   9       65.12       82.62      2.71 o 
  -6  -8   9        1.86        2.38      0.92 o 
  -5  -8   9        0.33       -0.01      1.19 o 
  -4  -8   9       12.75       14.38      1.58 o 
  -3  -8   9        3.88        5.12      0.77 o 
  -2  -8   9        0.72        0.21      0.59 o 
  -1  -8   9       45.62       47.03      1.67 o 
   0  -8   9       20.54       18.60      1.15 o 
   1  -8   9       24.58       22.34      1.15 o 
   2  -8   9       17.44       13.11      0.83 o 
   3  -8   9       53.60       56.99      2.40 o 
   4  -8   9       58.61       62.67      5.69 o 
   5  -8   9        2.63        3.70      1.06 o 
   6  -8   9      286.13      300.27      6.34 o 
   7  -8   9       13.77       13.30      1.85 o 
  -7  -7   9        7.91        7.92      1.33 o 
  -6  -7   9        3.20        2.22      1.35 o 
  -5  -7   9        0.92        0.70      0.76 o 
  -4  -7   9       14.82       16.84      1.15 o 
  -3  -7   9       13.29       13.86      0.91 o 
  -2  -7   9      145.68      141.38      2.13 o 
  -1  -7   9       38.96       38.85      1.36 o 
   0  -7   9      556.36      549.89      7.56 o 
   1  -7   9      227.25      207.05      2.92 o 
   2  -7   9      532.08      508.28      7.57 o 
   3  -7   9       91.76       83.14      2.68 o 
   4  -7   9        6.51        4.11      0.98 o 
   5  -7   9       44.99       44.78      2.12 o 
   6  -7   9        1.11        0.58      1.39 o 
   7  -7   9        2.12        0.11      0.95 o 
  -7  -6   9        6.40        7.10      1.11 o 
  -6  -6   9       32.85       33.83      1.77 o 
  -5  -6   9       25.86       26.76      1.43 o 
  -4  -6   9       42.75       47.80      1.69 o 
  -3  -6   9      140.69      132.03      1.99 o 
  -2  -6   9      140.63      142.97      2.13 o 
  -1  -6   9       86.59      105.52      1.80 o 
   0  -6   9      706.54      749.51      8.41 o 
   1  -6   9        0.22        0.95      0.51 o 
   2  -6   9      105.15       91.40      4.21 o 
   3  -6   9        0.49       -0.29      0.98 o 
   4  -6   9        7.89        8.23      1.07 o 
   5  -6   9       25.70       28.05      1.78 o 
   6  -6   9       29.66       29.04      1.78 o 
   7  -6   9        8.44        8.21      1.15 o 
   8  -6   9        0.50        0.12      1.06 o 
  -8  -5   9        7.25        9.27      2.22 o 
  -7  -5   9      154.39      156.60      3.48 o 
  -6  -5   9       14.92       12.13      1.15 o 
  -5  -5   9       69.78       75.92      2.03 o 
  -4  -5   9        2.00        1.72      0.71 o 
  -3  -5   9       22.19       27.93      0.97 o 
  -2  -5   9     2082.87     2112.74     20.04 o 
  -1  -5   9       13.20       18.21      0.80 o 
   0  -5   9      173.58      196.91      3.13 o 
   1  -5   9      101.95      115.38      1.92 o 
   2  -5   9      124.68      133.49      2.61 o 
   3  -5   9        0.81       -0.02      1.07 o 
   4  -5   9       41.52       42.05      3.16 o 
   5  -5   9        2.16        2.85      0.85 o 
   6  -5   9       67.96       67.30      2.33 o 
   7  -5   9       13.81       14.46      1.49 o 
   8  -5   9       73.14       76.91      2.63 o 
  -8  -4   9        5.89        7.07      1.53 o 
  -7  -4   9        0.03        0.50      1.37 o 
  -6  -4   9       49.25       53.13      2.01 o 
  -5  -4   9        0.81        0.17      0.74 o 
  -4  -4   9        1.89        1.61      0.63 o 
  -3  -4   9      717.06      721.01      7.33 o 
  -2  -4   9      102.63      101.18      1.70 o 
  -1  -4   9      912.14      940.93      8.42 o 
   0  -4   9        8.83        9.17      0.63 o 
   1  -4   9       50.80       56.56      1.63 o 
   2  -4   9       82.76       81.19      1.74 o 
   3  -4   9       99.33       97.31      2.26 o 
   4  -4   9      352.58      364.97      6.80 o 
   5  -4   9        0.07        0.50      0.68 o 
   6  -4   9      132.64      125.86      3.21 o 
   7  -4   9       31.18       30.31      1.72 o 
   8  -4   9      133.74      144.98      3.65 o 
  -8  -3   9        2.33        1.45      1.27 o 
  -7  -3   9       71.74       67.11      2.41 o 
  -6  -3   9      282.15      291.48      5.04 o 
  -5  -3   9        9.89       10.30      1.04 o 
  -4  -3   9       26.05       24.95      1.16 o 
  -3  -3   9        0.39       -0.21      0.46 o 
  -2  -3   9      135.97      125.55      3.52 o 
  -1  -3   9       87.52       94.66      1.42 o 
   0  -3   9       28.30       24.58      1.22 o 
   1  -3   9      177.36      194.76      2.64 o 
   2  -3   9        0.43        0.44      0.47 o 
   3  -3   9       58.49       55.82      1.69 o 
   4  -3   9        1.48        1.31      0.60 o 
   5  -3   9        1.40        1.62      0.70 o 
   6  -3   9      153.66      146.06      3.47 o 
   7  -3   9       74.36       81.22      2.52 o 
   8  -3   9       35.69       33.29      1.79 o 
  -8  -2   9       65.96       65.61      2.75 o 
  -7  -2   9      410.21      379.40     14.69 o 
  -6  -2   9      166.91      167.64      4.35 o 
  -5  -2   9      175.28      167.40      6.17 o 
  -4  -2   9        7.73        7.49      0.77 o 
  -3  -2   9      104.48      117.33      1.79 o 
  -2  -2   9      190.23      207.04      2.86 o 
  -1  -2   9       16.40       22.33      0.79 o 
   0  -2   9       20.63       19.28      0.87 o 
   1  -2   9      190.02      193.33      2.60 o 
   2  -2   9       15.15       17.36      1.32 o 
   3  -2   9        8.22        7.91      0.78 o 
   4  -2   9      364.52      373.30      5.90 o 
   5  -2   9        0.21       -0.10      0.55 o 
   6  -2   9       75.36       70.69      2.24 o 
   7  -2   9       40.12       35.50      1.72 o 
   8  -2   9      132.50      161.77      7.43 o 
  -8  -1   9       37.63       34.72      3.54 o 
  -7  -1   9       53.10       51.38      3.40 o 
  -6  -1   9        5.16        5.18      1.93 o 
  -5  -1   9        0.04       -0.10      0.99 o 
  -4  -1   9      118.96      114.90      2.67 o 
  -3  -1   9        7.12        7.37      0.63 o 
  -2  -1   9        5.44        2.91      0.64 o 
  -1  -1   9      197.50      207.98      3.37 o 
   0  -1   9       27.68       28.61      1.11 o 
   1  -1   9      370.09      393.19      4.63 o 
   2  -1   9      279.10      271.21      3.86 o 
   3  -1   9     1334.48     1312.15     18.12 o 
   4  -1   9      135.20      127.88      2.69 o 
   5  -1   9      214.40      206.35      3.76 o 
   6  -1   9       30.50       27.63      1.46 o 
   7  -1   9       27.54       26.02      1.55 o 
   8  -1   9        3.53        2.79      0.89 o 
  -8   0   9        0.63        0.29      1.09 o 
  -7   0   9        0.46       -0.57      0.98 o 
  -6   0   9       30.44       31.06      2.11 o 
  -5   0   9       52.27       50.70      2.53 o 
  -4   0   9        4.22        4.73      0.93 o 
  -3   0   9       16.25       15.76      0.93 o 
  -2   0   9        3.98        3.55      0.49 o 
  -1   0   9        5.78        8.25      0.56 o 
   0   0   9       61.36       61.46      1.37 o 
   1   0   9       12.41       18.37      0.83 o 
   2   0   9      340.24      340.29      5.46 o 
   3   0   9      423.25      418.50      6.55 o 
   4   0   9      124.42      110.40      2.48 o 
   5   0   9        2.28        1.95      0.65 o 
   6   0   9      118.78      116.88      2.67 o 
   7   0   9        1.99        1.92      0.73 o 
   8   0   9        0.24        0.21      1.90 o 
  -8   1   9       95.77      100.49      7.40 o 
  -7   1   9       31.51       27.82      2.79 o 
  -6   1   9       12.57        8.35      1.18 o 
  -5   1   9       13.38       10.90      1.48 o 
  -4   1   9       52.42       53.12      1.69 o 
  -3   1   9        0.21        0.46      0.60 o 
  -2   1   9       28.39       32.83      1.12 o 
  -1   1   9      268.29      293.71      3.71 o 
   0   1   9       37.30       35.51      1.13 o 
   1   1   9       46.43       43.62      1.08 o 
   2   1   9       86.95       89.41      2.21 o 
   3   1   9      217.93      218.19      5.84 o 
   4   1   9     1129.11     1116.27     15.78 o 
   5   1   9       49.87       48.75      1.72 o 
   6   1   9      129.27      129.19      2.90 o 
   7   1   9        2.73        2.99      0.81 o 
   8   1   9       11.61       14.84      2.03 o 
  -8   2   9        0.08        0.07      1.59 o 
  -7   2   9        0.01        0.06      1.01 o 
  -6   2   9       13.73       11.21      2.44 o 
  -5   2   9       66.46       60.14      2.70 o 
  -4   2   9      130.62      132.56      2.99 o 
  -3   2   9       10.15        8.07      0.80 o 
  -2   2   9      450.91      454.85      6.09 o 
  -1   2   9       22.59       20.16      0.93 o 
   0   2   9        2.06        4.78      0.57 o 
   1   2   9        4.38        2.60      0.59 o 
   2   2   9       89.35       81.71      2.14 o 
   3   2   9       67.70       65.32      1.97 o 
   4   2   9        7.81        7.65      0.91 o 
   5   2   9       28.57       27.96      1.48 o 
   6   2   9       19.35       22.73      1.41 o 
   7   2   9        1.82        1.48      0.71 o 
  -7   3   9        7.04        4.48      1.28 o 
  -6   3   9       54.50       48.03      4.54 o 
  -5   3   9        6.13        6.60      1.13 o 
  -4   3   9       37.89       36.47      1.84 o 
  -3   3   9        2.11        1.16      0.71 o 
  -2   3   9      660.52      680.25     10.44 o 
  -1   3   9       23.75       24.49      1.23 o 
   0   3   9      108.17      104.08      1.84 o 
   1   3   9       56.48       53.51      1.50 o 
   2   3   9       74.55       64.45      1.98 o 
   3   3   9      155.47      155.06      3.28 o 
   4   3   9       77.61       70.29      2.21 o 
   5   3   9      213.34      210.81      4.13 o 
   6   3   9       87.39       89.25      2.27 o 
   7   3   9       29.96       35.11      1.59 o 
  -7   4   9      107.43      109.05     14.87 o 
  -6   4   9        5.36        2.57      1.13 o 
  -5   4   9      110.02      107.79      3.55 o 
  -4   4   9        0.68        0.08      0.96 o 
  -3   4   9       24.68       22.73      1.52 o 
  -2   4   9      416.98      415.32      6.89 o 
  -1   4   9       89.76       84.42      2.33 o 
   0   4   9      112.26      113.87      2.05 o 
   1   4   9       97.79       78.07      2.30 o 
   2   4   9       99.34       89.26      2.44 o 
   3   4   9        0.89        0.34      0.67 o 
   4   4   9      137.49      133.11      2.79 o 
   5   4   9       76.71       71.10      2.06 o 
   6   4   9        6.67        6.99      0.95 o 
   7   4   9       29.45       27.61      1.56 o 
  -6   5   9       29.39       21.61      6.10 o 
  -5   5   9        3.32        3.66      1.01 o 
  -4   5   9       49.55       55.18      1.73 o 
  -3   5   9       40.11       41.91      1.85 o 
  -2   5   9        0.40        0.28      0.87 o 
  -1   5   9      131.69      132.69      3.02 o 
   0   5   9       20.60       17.81      1.00 o 
   1   5   9        1.03        3.58      0.79 o 
   2   5   9       38.73       29.08      1.80 o 
   3   5   9        3.51        4.89      1.10 o 
   4   5   9       40.61       52.16      2.35 o 
   5   5   9       84.49       82.98      3.04 o 
   6   5   9        8.05        8.86      1.50 o 
  -6   6   9       26.81       28.94      3.05 o 
  -5   6   9       16.34       16.68      1.98 o 
  -4   6   9       45.37       44.75      1.68 o 
  -3   6   9        7.87        7.93      1.08 o 
  -2   6   9       11.25       10.11      1.18 o 
  -1   6   9        2.11        1.77      0.91 o 
   0   6   9        0.00        0.49      0.82 o 
   1   6   9       32.73       31.98      1.51 o 
   2   6   9       27.30       27.24      1.80 o 
   3   6   9       54.71       53.12      2.35 o 
   4   6   9      177.67      177.54      4.49 o 
   5   6   9        0.19        1.05      1.22 o 
  -5   7   9       11.23        9.58      1.75 o 
  -4   7   9      171.74      176.90      5.07 o 
  -3   7   9        1.10       -0.42      0.81 o 
  -2   7   9       26.10       28.47      1.50 o 
  -1   7   9       19.95       19.96      1.50 o 
   0   7   9        0.30        1.04      0.85 o 
   1   7   9      105.02      110.79      3.82 o 
   2   7   9        0.00        0.04      1.01 o 
   3   7   9        0.09        1.41      1.10 o 
   4   7   9       14.66       15.97      1.73 o 
  -4   8   9       13.92       14.35      1.88 o 
  -3   8   9        8.80       10.16      2.35 o 
  -2   8   9        7.75        7.43      1.57 o 
  -1   8   9      281.79      321.80      6.39 o 
   0   8   9        2.77        5.09      1.19 o 
   1   8   9        3.72        3.66      1.45 o 
   2   8   9       34.38       38.54      3.87 o 
   3   8   9        7.99        5.49      1.20 o 
  -2   9   9       13.41       14.11      1.68 o 
  -1   9   9       19.95       21.06      2.09 o 
   0   9   9       84.18       92.44      3.77 o 
   1   9   9       23.22       25.85      2.43 o 
  -2 -12  10        4.62        1.67      1.44 o 
  -1 -12  10        8.26        6.22      1.44 o 
   0 -12  10        0.87        0.31      1.00 o 
   1 -12  10       49.16       48.42      4.43 o 
   2 -12  10       20.29        7.41      3.11 o 
   3 -12  10       34.25       32.21      5.50 o 
  -4 -11  10        9.16       12.12      3.48 o 
  -3 -11  10        2.58        2.18      2.07 o 
  -2 -11  10        7.04        3.68      0.98 o 
  -1 -11  10       19.35       14.81      1.36 o 
   0 -11  10       40.17       31.82      1.85 o 
   1 -11  10        3.22        2.36      1.59 o 
   2 -11  10       11.49       10.83      1.73 o 
   3 -11  10        0.18       -1.25      1.72 o 
   4 -11  10        1.69        3.04      1.41 o 
  -5 -10  10       86.40       96.00      3.62 o 
  -4 -10  10      284.12      311.36      6.46 o 
  -3 -10  10        3.75        5.06      1.40 o 
  -2 -10  10        0.53        0.33      1.34 o 
  -1 -10  10        0.24       -1.60      0.80 o 
   0 -10  10       33.70       32.60      1.73 o 
   1 -10  10       34.03       28.90      1.65 o 
   2 -10  10       34.86       31.86      2.97 o 
   3 -10  10        6.50        2.90      0.98 o 
   4 -10  10        5.65        5.14      1.89 o 
   5 -10  10      168.85      183.03     11.44 o 
  -6  -9  10       12.83       11.92      2.26 o 
  -5  -9  10       14.33       18.64      1.43 o 
  -4  -9  10       48.37       52.59      2.24 o 
  -3  -9  10      230.41      242.97      4.33 o 
  -2  -9  10        0.34       -0.99      1.15 o 
  -1  -9  10       60.90       57.94      1.87 o 
   0  -9  10        9.26        9.83      1.41 o 
   1  -9  10       17.03       16.79      1.26 o 
   2  -9  10      123.08      114.86      2.79 o 
   3  -9  10       87.78       94.01      3.14 o 
   4  -9  10        8.38        9.18      1.44 o 
   5  -9  10       51.93       51.39      2.68 o 
   6  -9  10        0.10       -0.95      1.12 o 
  -6  -8  10      105.08      114.66      2.85 o 
  -5  -8  10        0.88        0.53      1.12 o 
  -4  -8  10       81.78       87.54      2.36 o 
  -3  -8  10       10.74       10.29      0.95 o 
  -2  -8  10        9.89        8.31      1.03 o 
  -1  -8  10       65.45       68.94      1.96 o 
   0  -8  10        3.10        4.09      0.85 o 
   1  -8  10       25.38       28.17      1.27 o 
   2  -8  10        2.94        2.04      0.81 o 
   3  -8  10        0.35        1.30      1.13 o 
   4  -8  10       38.77       43.87      2.23 o 
   5  -8  10       54.20       64.35      2.62 o 
   6  -8  10       83.69       83.57      3.00 o 
  -7  -7  10       63.45       74.71      2.66 o 
  -6  -7  10        4.55        3.41      1.48 o 
  -5  -7  10        5.75        5.25      0.98 o 
  -4  -7  10       13.24       14.37      1.15 o 
  -3  -7  10        0.81        0.46      0.50 o 
  -2  -7  10       43.09       46.10      1.46 o 
  -1  -7  10       51.48       55.19      2.01 o 
   0  -7  10        8.03        8.94      0.94 o 
   1  -7  10      276.70      271.25      3.94 o 
   2  -7  10       26.80       17.45      1.19 o 
   3  -7  10       57.13       57.32      2.32 o 
   4  -7  10       27.81       29.23      4.10 o 
   5  -7  10       68.69       73.00      2.69 o 
   6  -7  10        7.04        6.63      1.95 o 
   7  -7  10        2.68        1.36      1.80 o 
  -7  -6  10        7.92        7.24      1.42 o 
  -6  -6  10       93.47       98.87      2.80 o 
  -5  -6  10        0.20       -0.10      0.76 o 
  -4  -6  10        0.10       -0.05      0.67 o 
  -3  -6  10        0.00       -0.03      0.48 o 
  -2  -6  10       25.46       24.26      1.04 o 
  -1  -6  10      190.77      200.14      3.44 o 
   0  -6  10      414.94      432.99      5.26 o 
   1  -6  10       23.93       16.24      0.89 o 
   2  -6  10        0.11        0.17      0.66 o 
   3  -6  10       24.40       17.00      2.07 o 
   4  -6  10       47.88       49.97      2.16 o 
   5  -6  10       41.96       41.19      2.02 o 
   6  -6  10       21.39       21.93      1.68 o 
   7  -6  10       27.89       30.22      1.93 o 
  -7  -5  10       62.53       71.97      2.47 o 
  -6  -5  10       32.55       32.18      1.82 o 
  -5  -5  10       59.92       60.11      2.14 o 
  -4  -5  10       61.17       60.00      1.65 o 
  -3  -5  10      380.49      386.28      4.37 o 
  -2  -5  10      199.67      182.31      2.50 o 
  -1  -5  10       73.58       80.95      1.77 o 
   0  -5  10      131.85      150.34      2.38 o 
   1  -5  10      275.41      281.48      3.30 o 
   2  -5  10       62.08       40.55      1.37 o 
   3  -5  10      177.22      195.20      4.34 o 
   4  -5  10       29.42       30.62      1.76 o 
   5  -5  10        8.30        5.64      1.05 o 
   6  -5  10       80.58       89.23      2.80 o 
   7  -5  10       81.74       81.70      2.74 o 
  -7  -4  10        8.59        7.86      1.57 o 
  -6  -4  10        1.47        3.32      0.93 o 
  -5  -4  10        5.91        4.47      0.93 o 
  -4  -4  10       99.76       98.71      2.01 o 
  -3  -4  10        1.04        1.43      0.53 o 
  -2  -4  10       86.17       88.81      1.63 o 
  -1  -4  10       22.07       21.07      1.10 o 
   0  -4  10       35.21       38.12      1.23 o 
   1  -4  10      167.64      164.03      2.43 o 
   2  -4  10      188.39      202.10      3.21 o 
   3  -4  10        0.00       -0.47      0.58 o 
   4  -4  10       47.39       50.62      2.02 o 
   5  -4  10      105.02      101.75      2.87 o 
   6  -4  10        0.60       -0.77      1.00 o 
   7  -4  10        0.94       -0.08      0.81 o 
   8  -4  10        4.85        5.60      1.10 o 
  -8  -3  10        1.58        1.89      2.33 o 
  -7  -3  10       17.17       16.73      1.51 o 
  -6  -3  10      149.75      150.73      4.24 o 
  -5  -3  10       17.87       17.01      1.55 o 
  -4  -3  10       15.84       14.68      1.00 o 
  -3  -3  10      117.73      119.44      1.89 o 
  -2  -3  10      103.98      115.02      1.89 o 
  -1  -3  10      390.51      395.83      4.96 o 
   0  -3  10      100.57      104.46      1.68 o 
   1  -3  10       65.24       68.59      1.42 o 
   2  -3  10       14.31       17.04      0.98 o 
   3  -3  10       10.33        7.07      0.82 o 
   4  -3  10       23.95       25.97      1.36 o 
   5  -3  10       42.01       43.91      1.89 o 
   6  -3  10       56.05       55.95      2.14 o 
   7  -3  10       12.50       14.30      1.27 o 
   8  -3  10       15.77       12.60      1.26 o 
  -8  -2  10       52.93       43.86      3.57 o 
  -7  -2  10        1.47        2.30      1.11 o 
  -6  -2  10        7.29        3.78      1.47 o 
  -5  -2  10       69.55       72.72      2.85 o 
  -4  -2  10      240.19      245.45      5.78 o 
  -3  -2  10        0.51        0.86      0.51 o 
  -2  -2  10       34.23       38.25      1.13 o 
  -1  -2  10        2.12        2.40      0.61 o 
   0  -2  10      225.90      238.32      3.19 o 
   1  -2  10       12.40       11.78      0.74 o 
   2  -2  10        1.39        1.11      0.55 o 
   3  -2  10      637.98      619.84      9.22 o 
   4  -2  10        3.87        2.85      0.69 o 
   5  -2  10       35.52       36.99      1.52 o 
   6  -2  10        8.10        8.76      1.45 o 
   7  -2  10       94.09      108.51      3.05 o 
   8  -2  10       17.52       18.08      1.51 o 
  -8  -1  10       24.74       30.52      2.51 o 
  -7  -1  10       23.40       20.21      2.36 o 
  -6  -1  10       33.19       28.79      2.27 o 
  -5  -1  10       12.38       13.28      1.57 o 
  -4  -1  10      164.18      164.89      3.45 o 
  -3  -1  10       19.43       18.39      1.01 o 
  -2  -1  10        5.36        4.63      0.58 o 
  -1  -1  10       23.19       25.31      1.07 o 
   0  -1  10       86.22       87.39      1.66 o 
   1  -1  10      191.00      194.43      2.67 o 
   2  -1  10      133.30      128.69      2.76 o 
   3  -1  10       29.11       28.48      1.45 o 
   4  -1  10       47.45       55.12      1.80 o 
   5  -1  10       30.59       34.24      1.50 o 
   6  -1  10       18.24       25.74      1.46 o 
   7  -1  10        0.01       -0.60      0.80 o 
   8  -1  10        1.62        3.98      1.00 o 
  -8   0  10        9.78        5.95      1.31 o 
  -7   0  10        0.06       -1.48      0.99 o 
  -6   0  10       33.08       32.45      2.32 o 
  -5   0  10       12.12        6.18      1.34 o 
  -4   0  10        0.89        0.32      1.29 o 
  -3   0  10        0.85        0.20      0.59 o 
  -2   0  10      161.28      168.87      2.53 o 
  -1   0  10       97.85      107.55      1.89 o 
   0   0  10       12.78       12.65      0.72 o 
   1   0  10       52.67       51.28      1.21 o 
   2   0  10        0.03        0.78      0.66 o 
   3   0  10      462.32      451.09      7.10 o 
   4   0  10       33.84       38.55      1.62 o 
   5   0  10       72.56       71.95      2.09 o 
   6   0  10       15.26       12.87      1.08 o 
   7   0  10       43.93       44.33      1.81 o 
  -7   1  10        0.03       -0.77      1.03 o 
  -6   1  10       16.64       11.75      1.40 o 
  -5   1  10       64.03       56.97      4.45 o 
  -4   1  10       55.40       53.96      2.28 o 
  -3   1  10       94.76       89.79      2.26 o 
  -2   1  10      214.82      220.09      4.16 o 
  -1   1  10      108.69      104.14      2.16 o 
   0   1  10      174.66      174.17      2.55 o 
   1   1  10       14.21       14.11      0.88 o 
   2   1  10      389.03      390.32      6.31 o 
   3   1  10       16.28       17.46      1.17 o 
   4   1  10       13.15       12.87      1.08 o 
   5   1  10        6.79        6.61      0.92 o 
   6   1  10       69.29       73.92      2.25 o 
   7   1  10        0.00        0.20      0.79 o 
  -7   2  10        0.64       -1.99      1.28 o 
  -6   2  10       19.40       17.50      1.59 o 
  -5   2  10      134.19      135.33      4.04 o 
  -4   2  10        1.98        1.29      0.98 o 
  -3   2  10       63.12       60.28      1.72 o 
  -2   2  10      700.62      708.19     10.87 o 
  -1   2  10        0.66        1.09      0.65 o 
   0   2  10        0.27       -0.42      0.51 o 
   1   2  10       69.83       71.75      1.77 o 
   2   2  10       85.84       76.45      3.23 o 
   3   2  10      301.41      294.49      5.18 o 
   4   2  10        0.00        0.50      0.74 o 
   5   2  10        1.27        2.28      0.83 o 
   6   2  10        6.68        5.70      0.98 o 
   7   2  10        0.14        0.45      0.77 o 
  -7   3  10        6.42        4.17      1.33 o 
  -6   3  10        3.16        2.24      1.13 o 
  -5   3  10        4.00        1.50      1.03 o 
  -4   3  10       76.37       73.32      1.85 o 
  -3   3  10       21.44       18.62      1.43 o 
  -2   3  10       11.54       14.30      1.28 o 
  -1   3  10      266.54      270.76      4.87 o 
   0   3  10        2.99        3.55      0.77 o 
   1   3  10        1.30        0.05      0.63 o 
   2   3  10       30.50       22.35      3.25 o 
   3   3  10       30.38       27.54      1.61 o 
   4   3  10        2.20        1.46      0.88 o 
   5   3  10        0.46        0.49      0.83 o 
   6   3  10       29.45       34.56      1.60 o 
  -6   4  10       43.95       42.70      3.24 o 
  -5   4  10       24.34       22.13      1.82 o 
  -4   4  10        1.64       -0.83      1.16 o 
  -3   4  10        0.76       -0.95      0.87 o 
  -2   4  10        0.74        0.00      0.89 o 
  -1   4  10        0.21        0.60      0.85 o 
   0   4  10       15.48       15.85      0.94 o 
   1   4  10       86.68       76.65      2.56 o 
   2   4  10        8.27        5.31      0.99 o 
   3   4  10        4.63        6.06      0.90 o 
   4   4  10        1.70        1.74      0.81 o 
   5   4  10       24.47       20.41      1.34 o 
   6   4  10        0.01        0.20      0.80 o 
  -6   5  10        0.68       -0.55      1.93 o 
  -5   5  10       19.96       21.52      2.09 o 
  -4   5  10        8.64        5.71      1.02 o 
  -3   5  10       11.00        9.13      2.06 o 
  -2   5  10        6.81        6.12      1.11 o 
  -1   5  10       36.38       37.41      1.78 o 
   0   5  10        4.36        4.17      1.04 o 
   1   5  10        1.91        1.99      0.79 o 
   2   5  10        2.14        1.37      1.29 o 
   3   5  10        0.00        0.98      1.03 o 
   4   5  10       93.76      102.84      3.30 o 
   5   5  10      131.48      148.43      4.20 o 
  -5   6  10        4.63        2.69      2.77 o 
  -4   6  10        0.20       -1.56      0.78 o 
  -3   6  10        2.80        0.85      0.94 o 
  -2   6  10        0.97        1.10      0.93 o 
  -1   6  10        3.53        2.87      1.01 o 
   0   6  10       14.32       13.79      1.17 o 
   1   6  10       16.62       14.76      1.79 o 
   2   6  10        2.46        1.32      1.01 o 
   3   6  10       74.32       72.26      2.79 o 
   4   6  10        1.70        1.37      1.16 o 
   5   6  10       39.58       38.68      2.43 o 
  -4   7  10       48.74       50.61      2.87 o 
  -3   7  10       10.65       11.64      1.21 o 
  -2   7  10       11.01       10.57      1.62 o 
  -1   7  10        1.00        2.24      1.30 o 
   0   7  10        3.13        0.70      1.04 o 
   1   7  10        0.23        1.10      1.29 o 
   2   7  10        0.77       -0.03      1.10 o 
   3   7  10       35.64       40.21      2.35 o 
  -2   8  10        0.04       -0.65      1.18 o 
  -1   8  10       33.16       46.02      3.87 o 
   0   8  10       10.78       11.80      1.88 o 
   1   8  10       61.71       67.27      3.24 o 
   2   8  10       46.06       56.00      5.22 o 
  -2 -12  11        3.86        1.27      1.74 o 
  -1 -12  11       71.58       67.43      2.47 o 
   0 -12  11       78.10       83.93      3.30 o 
   1 -12  11        0.30       -0.80      1.05 o 
   2 -12  11      116.09      121.31     11.23 o 
  -3 -11  11       88.62       96.74      4.11 o 
  -2 -11  11       29.94       25.70      1.61 o 
  -1 -11  11        5.30        2.34      1.18 o 
   0 -11  11       47.02       42.48      2.64 o 
   1 -11  11       57.08       65.71      3.47 o 
   2 -11  11       47.70       47.17      7.29 o 
   3 -11  11        4.86        1.10      1.57 o 
   4 -11  11       11.06       11.05      1.72 o 
  -4 -10  11        1.87        4.02      1.24 o 
  -3 -10  11        8.47        5.98      2.52 o 
  -2 -10  11       20.41       20.70      1.35 o 
  -1 -10  11        7.73        7.19      1.17 o 
   0 -10  11       18.99       14.48      1.46 o 
   1 -10  11        3.43        1.84      0.94 o 
   2 -10  11        5.92        5.67      1.42 o 
   3 -10  11        0.29        1.33      0.95 o 
   4 -10  11        6.99        6.01      1.47 o 
   5 -10  11       17.50       13.79      1.73 o 
  -5  -9  11        1.10        1.58      1.72 o 
  -4  -9  11       64.40       73.82      2.12 o 
  -3  -9  11        0.21       -1.39      1.21 o 
  -2  -9  11        0.13        0.90      1.37 o 
  -1  -9  11      117.51      106.30      2.54 o 
   0  -9  11      185.33      186.84      3.85 o 
   1  -9  11       66.24       69.03      2.20 o 
   2  -9  11        0.21        0.62      0.85 o 
   3  -9  11        3.62        3.87      1.23 o 
   4  -9  11        1.51        0.40      1.17 o 
   5  -9  11        9.24        4.02      1.34 o 
  -6  -8  11        3.52        2.01      1.84 o 
  -5  -8  11       74.38       85.78      2.51 o 
  -4  -8  11        8.80        6.13      0.91 o 
  -3  -8  11        6.19        6.22      1.50 o 
  -2  -8  11        2.55        2.06      0.85 o 
  -1  -8  11      134.67      135.47      2.83 o 
   0  -8  11       38.88       38.77      1.67 o 
   1  -8  11        1.71        2.26      0.90 o 
   2  -8  11       48.66       54.79      1.95 o 
   3  -8  11        2.17        1.93      1.07 o 
   4  -8  11       26.11       26.07      1.91 o 
   5  -8  11        0.03       -0.40      1.08 o 
   6  -8  11        0.88        1.32      1.10 o 
  -6  -7  11       33.25       38.40      2.16 o 
  -5  -7  11       55.08       61.04      2.44 o 
  -4  -7  11       71.45       79.29      2.01 o 
  -3  -7  11        9.88        8.81      0.76 o 
  -2  -7  11      214.47      211.49      3.71 o 
  -1  -7  11       31.23       30.62      1.47 o 
   0  -7  11      264.45      278.65      4.46 o 
   1  -7  11      181.80      168.47      2.84 o 
   2  -7  11      188.42      193.83      3.71 o 
   3  -7  11       34.81       38.07      2.07 o 
   4  -7  11       64.83       72.43      2.89 o 
   5  -7  11      171.68      178.95      4.46 o 
   6  -7  11       35.66       37.02      2.18 o 
  -7  -6  11       46.22       54.38      2.43 o 
  -6  -6  11      224.19      236.87      6.41 o 
  -5  -6  11        0.16        0.43      0.89 o 
  -4  -6  11      159.95      168.39      2.87 o 
  -3  -6  11       19.86       18.22      0.90 o 
  -2  -6  11       43.02       42.59      1.62 o 
  -1  -6  11       16.68       16.14      1.15 o 
   0  -6  11       77.39       71.93      1.96 o 
   1  -6  11       60.51       63.00      1.35 o 
   2  -6  11      111.17       97.73      2.39 o 
   3  -6  11        4.97        3.27      1.55 o 
   4  -6  11        2.13        1.38      0.94 o 
   5  -6  11       47.22       50.89      2.30 o 
   6  -6  11       67.97       66.63      3.14 o 
   7  -6  11       17.71       13.69      2.29 o 
  -7  -5  11       74.60       77.28      2.68 o 
  -6  -5  11       55.90       56.33      2.30 o 
  -5  -5  11        0.04       -0.49      0.84 o 
  -4  -5  11       14.10       16.86      1.06 o 
  -3  -5  11      273.89      275.63      3.41 o 
  -2  -5  11       83.49       88.95      1.90 o 
  -1  -5  11       19.92       21.63      1.22 o 
   0  -5  11       61.10       64.81      1.56 o 
   1  -5  11      115.92       89.59      1.75 o 
   2  -5  11        8.26        8.05      0.79 o 
   3  -5  11       16.53       18.39      1.54 o 
   4  -5  11      130.01      131.32      3.49 o 
   5  -5  11        9.22        6.44      1.10 o 
   6  -5  11        1.06        0.40      0.89 o 
   7  -5  11        0.02        0.00      0.91 o 
  -7  -4  11       32.21       33.86      2.64 o 
  -6  -4  11      100.64      107.09      2.95 o 
  -5  -4  11       63.60       74.67      2.41 o 
  -4  -4  11       12.90       11.42      1.00 o 
  -3  -4  11       75.31       81.98      1.63 o 
  -2  -4  11      114.23      112.98      2.14 o 
  -1  -4  11        7.92        7.65      0.88 o 
   0  -4  11       63.05       59.29      1.33 o 
   1  -4  11        8.31        8.39      0.68 o 
   2  -4  11        0.68        1.77      0.61 o 
   3  -4  11        0.09       -0.63      0.65 o 
   4  -4  11       32.46       31.16      1.78 o 
   5  -4  11        1.93        1.41      1.52 o 
   6  -4  11       18.22       16.04      1.72 o 
   7  -4  11       80.31       73.06      3.35 o 
  -7  -3  11        8.93        9.31      1.70 o 
  -6  -3  11        5.50        5.22      1.42 o 
  -5  -3  11       21.85       16.94      2.19 o 
  -4  -3  11      314.46      314.11      4.67 o 
  -3  -3  11     1165.82     1196.38     11.81 o 
  -2  -3  11        8.87        6.65      0.71 o 
  -1  -3  11       36.64       34.68      1.45 o 
   0  -3  11        0.01        0.16      0.53 o 
   1  -3  11      266.76      260.93      3.42 o 
   2  -3  11      138.98      129.30      2.44 o 
   3  -3  11        0.39        0.74      0.68 o 
   4  -3  11       28.55       27.86      1.48 o 
   5  -3  11       55.23       56.96      2.40 o 
   6  -3  11        0.00       -0.37      0.83 o 
   7  -3  11        3.45        2.17      0.96 o 
  -7  -2  11       97.83       88.30      5.59 o 
  -6  -2  11        7.91        8.11      1.52 o 
  -5  -2  11        1.22        2.27      2.59 o 
  -4  -2  11       97.32      101.08      2.74 o 
  -3  -2  11       18.92       15.01      1.49 o 
  -2  -2  11      168.05      173.55      3.09 o 
  -1  -2  11        1.55        1.34      0.68 o 
   0  -2  11      120.14      128.77      2.13 o 
   1  -2  11       37.83       40.59      1.18 o 
   2  -2  11        0.45        0.31      0.69 o 
   3  -2  11       81.47       87.00      2.68 o 
   4  -2  11      227.35      223.32      4.18 o 
   5  -2  11       91.31       87.20      2.37 o 
   6  -2  11      399.20      414.05      7.91 o 
   7  -2  11       54.38       58.62      2.35 o 
  -7  -1  11       30.64       29.08      2.60 o 
  -6  -1  11       48.39       53.57      8.08 o 
  -5  -1  11       75.96       88.47      3.90 o 
  -4  -1  11       35.28       37.99      1.96 o 
  -3  -1  11       32.52       36.89      1.80 o 
  -2  -1  11       20.88       18.93      1.20 o 
  -1  -1  11        1.83        2.77      0.70 o 
   0  -1  11       43.14       43.40      1.25 o 
   1  -1  11      195.61      194.53      2.73 o 
   2  -1  11       79.97       70.99      2.12 o 
   3  -1  11      122.73      133.86      2.98 o 
   4  -1  11      189.63      195.29      3.85 o 
   5  -1  11        1.97        0.41      0.72 o 
   6  -1  11      109.61      113.16      2.83 o 
   7  -1  11        0.20       -0.38      0.86 o 
  -7   0  11        1.98        0.38      1.15 o 
  -6   0  11        0.00       -1.68      1.22 o 
  -5   0  11        0.00       -0.64      1.18 o 
  -4   0  11       43.44       43.62      1.88 o 
  -3   0  11        8.17        8.51      0.94 o 
  -2   0  11       88.92       91.33      2.47 o 
  -1   0  11       10.74        7.20      0.81 o 
   0   0  11       47.18       45.40      1.29 o 
   1   0  11        0.90       -0.15      0.46 o 
   2   0  11     1041.01     1024.46     14.70 o 
   3   0  11      155.35      149.78      3.24 o 
   4   0  11        0.04        0.49      0.75 o 
   5   0  11      229.97      225.22      4.34 o 
   6   0  11       90.48       94.73      2.60 o 
   7   0  11        6.58        8.48      1.47 o 
  -7   1  11        2.06        0.38      1.14 o 
  -6   1  11       62.26       61.72      3.08 o 
  -5   1  11       61.99       56.36      2.36 o 
  -4   1  11        3.47        1.06      0.74 o 
  -3   1  11      136.63      143.60      3.22 o 
  -2   1  11       13.64       16.25      1.26 o 
  -1   1  11        0.05        0.20      0.67 o 
   0   1  11      437.72      459.92      5.53 o 
   1   1  11      148.33      142.79      2.63 o 
   2   1  11       96.60      104.23      2.65 o 
   3   1  11      241.35      234.26      4.40 o 
   4   1  11        5.46        3.64      0.87 o 
   5   1  11        4.74        3.90      1.17 o 
   6   1  11        6.96        8.26      1.07 o 
   7   1  11        5.93        5.79      1.02 o 
  -7   2  11        0.93       -0.85      1.87 o 
  -6   2  11        0.62       -1.68      1.05 o 
  -5   2  11       10.63        6.70      1.20 o 
  -4   2  11       39.48       36.71      1.72 o 
  -3   2  11      130.59      137.44      3.19 o 
  -2   2  11      244.49      244.65      4.63 o 
  -1   2  11      285.75      298.09      5.30 o 
   0   2  11       39.48       36.49      1.23 o 
   1   2  11       84.11       80.66      1.97 o 
   2   2  11      304.30      293.86      5.23 o 
   3   2  11       27.06       25.54      1.58 o 
   4   2  11       29.59       28.82      1.65 o 
   5   2  11        7.82        8.81      1.12 o 
   6   2  11        0.98        0.80      0.88 o 
  -6   3  11        5.12        2.80      1.31 o 
  -5   3  11       25.00       16.36      2.17 o 
  -4   3  11       31.93       33.06      1.68 o 
  -3   3  11      153.59      151.98      3.43 o 
  -2   3  11        4.88        3.50      1.03 o 
  -1   3  11        1.05        0.59      0.85 o 
   0   3  11        6.07        6.40      0.73 o 
   1   3  11      180.23      179.81      3.21 o 
   2   3  11        2.42        3.17      0.93 o 
   3   3  11       39.70       38.64      1.86 o 
   4   3  11        0.14        0.15      0.87 o 
   5   3  11       17.60       15.66      1.38 o 
   6   3  11        0.92        0.65      0.82 o 
  -6   4  11        9.57        5.27      2.28 o 
  -5   4  11        0.97       -0.25      1.35 o 
  -4   4  11       43.89       46.34      1.97 o 
  -3   4  11        2.29        0.54      0.92 o 
  -2   4  11      120.61      116.02      2.96 o 
  -1   4  11       12.65       12.64      1.24 o 
   0   4  11      103.61      103.01      4.78 o 
   1   4  11        0.18       -0.71      0.86 o 
   2   4  11        2.44        2.48      0.95 o 
   3   4  11       27.80       25.71      1.65 o 
   4   4  11        0.34        1.38      0.90 o 
   5   4  11       23.53       23.05      1.47 o 
  -5   5  11      103.14      114.33     14.21 o 
  -4   5  11        8.53        5.20      1.02 o 
  -3   5  11       25.89       20.41      1.56 o 
  -2   5  11        4.62        3.00      1.01 o 
  -1   5  11       10.20       11.29      1.52 o 
   0   5  11        0.09       -1.59      0.80 o 
   1   5  11        2.27        1.13      0.87 o 
   2   5  11        0.41        2.63      1.05 o 
   3   5  11       42.61       48.31      2.35 o 
   4   5  11        1.83        0.99      1.10 o 
   5   5  11      130.85      151.66      4.36 o 
  -4   6  11       34.29       31.63      2.28 o 
  -3   6  11        5.14        1.55      1.49 o 
  -2   6  11        0.01       -0.43      0.93 o 
  -1   6  11        5.05        6.28      1.13 o 
   0   6  11        5.69        3.91      1.48 o 
   1   6  11       69.41       72.75      3.23 o 
   2   6  11        4.67        4.31      1.20 o 
   3   6  11        0.06       -0.77      1.27 o 
   4   6  11        4.18        3.34      1.33 o 
  -3   7  11       11.06        8.77      1.95 o 
  -2   7  11        5.94        2.43      1.17 o 
  -1   7  11        0.17        1.78      1.41 o 
   0   7  11       22.23       25.02      2.36 o 
   1   7  11        8.45        6.69      1.65 o 
   2   7  11       22.78       23.13      3.82 o 
  -2 -11  12       18.23       16.84      1.49 o 
  -1 -11  12       33.36       31.31      2.35 o 
   0 -11  12       85.09       90.33      2.79 o 
   1 -11  12        0.15       -0.32      0.98 o 
   2 -11  12        0.04        0.47      1.60 o 
   3 -11  12        2.21        1.08      1.45 o 
  -4 -10  12       27.83       27.86      4.93 o 
  -3 -10  12        3.71        2.21      1.77 o 
  -2 -10  12       12.93       10.62      1.47 o 
  -1 -10  12       60.61       59.11      2.26 o 
   0 -10  12       61.40       64.50      2.35 o 
   1 -10  12       26.25       28.84      1.72 o 
   2 -10  12        0.03        0.10      1.85 o 
   3 -10  12       10.51        5.70      2.87 o 
   4 -10  12       82.09       90.28      4.69 o 
  -5  -9  12       23.53       25.67      2.06 o 
  -4  -9  12       58.50       66.91      2.97 o 
  -3  -9  12        0.16        0.09      2.41 o 
  -2  -9  12        5.27        3.64      0.92 o 
  -1  -9  12       83.26       87.67      3.31 o 
   0  -9  12      193.64      206.47      4.20 o 
   1  -9  12       42.08       39.57      1.82 o 
   2  -9  12      134.84      137.61      4.26 o 
   3  -9  12        0.08       -1.12      1.96 o 
   4  -9  12       74.62       80.17      5.37 o 
   5  -9  12       13.15       13.68      1.68 o 
  -5  -8  12       89.07      108.57      2.89 o 
  -4  -8  12       26.68       22.85      1.96 o 
  -3  -8  12       15.00       16.11      2.35 o 
  -2  -8  12        1.69        1.69      0.82 o 
  -1  -8  12      113.97      121.07      2.74 o 
   0  -8  12       64.07       59.13      2.13 o 
   1  -8  12       11.96       12.50      1.17 o 
   2  -8  12       29.68       27.45      2.02 o 
   3  -8  12        8.74        7.26      1.34 o 
   4  -8  12        1.38        0.43      1.17 o 
   5  -8  12       24.78       28.95      2.11 o 
  -6  -7  12        0.88        1.40      1.10 o 
  -5  -7  12      101.70      110.26      3.30 o 
  -4  -7  12       26.30       24.92      1.50 o 
  -3  -7  12       41.88       41.63      1.62 o 
  -2  -7  12      216.98      217.00      3.84 o 
  -1  -7  12      132.34      135.67      2.87 o 
   0  -7  12       64.39       61.55      1.95 o 
   1  -7  12       35.80       37.28      1.42 o 
   2  -7  12        0.18       -0.39      0.76 o 
   3  -7  12       46.30       53.30      2.42 o 
   4  -7  12        4.50        5.61      1.24 o 
   5  -7  12       63.40       73.56      2.87 o 
   6  -7  12        3.43        3.25      1.23 o 
  -6  -6  12      120.35      137.02      3.54 o 
  -5  -6  12       34.91       38.99      2.11 o 
  -4  -6  12       42.35       42.65      2.28 o 
  -3  -6  12       10.30        9.00      0.95 o 
  -2  -6  12       61.30       55.11      1.84 o 
  -1  -6  12       73.76       75.11      2.10 o 
   0  -6  12       29.58       31.63      1.49 o 
   1  -6  12        0.97        0.20      0.62 o 
   2  -6  12       40.83       39.98      1.70 o 
   3  -6  12        3.94        3.97      1.09 o 
   4  -6  12       27.41       25.09      1.88 o 
   5  -6  12        5.10        7.99      1.29 o 
   6  -6  12      144.37      140.20      3.94 o 
  -6  -5  12      101.27      103.07      4.07 o 
  -5  -5  12       13.23       13.75      1.39 o 
  -4  -5  12        6.84        5.14      0.92 o 
  -3  -5  12        4.74        4.92      0.81 o 
  -2  -5  12       25.42       26.01      1.42 o 
  -1  -5  12       27.65       30.54      1.48 o 
   0  -5  12      249.99      235.50      3.43 o 
   1  -5  12       12.83       10.67      0.78 o 
   2  -5  12        4.30        4.20      0.77 o 
   3  -5  12       10.01        9.15      2.15 o 
   4  -5  12        2.05        2.31      1.02 o 
   5  -5  12       21.01       24.10      2.14 o 
   6  -5  12       96.96       95.31      3.15 o 
  -7  -4  12      114.93      116.50      4.71 o 
  -6  -4  12       76.61       78.51      3.44 o 
  -5  -4  12       33.23       35.42      1.97 o 
  -4  -4  12        0.03       -0.83      0.76 o 
  -3  -4  12      212.15      216.52      3.30 o 
  -2  -4  12       53.30       55.39      1.80 o 
  -1  -4  12       25.73       24.76      1.35 o 
   0  -4  12        1.27        0.96      0.75 o 
   1  -4  12      415.00      405.43      4.99 o 
   2  -4  12       55.52       53.61      1.85 o 
   3  -4  12       25.92       24.66      3.29 o 
   4  -4  12        6.39        5.82      1.68 o 
   5  -4  12       12.59        9.56      1.27 o 
   6  -4  12        5.10        3.10      1.11 o 
   7  -4  12       24.37       20.89      2.73 o 
  -7  -3  12       42.66       45.13      4.69 o 
  -6  -3  12        0.01       -1.80      1.89 o 
  -5  -3  12       55.29       55.45      2.94 o 
  -4  -3  12       34.96       37.91      1.98 o 
  -3  -3  12       12.20       10.54      0.97 o 
  -2  -3  12       97.36      106.82      2.40 o 
  -1  -3  12        0.04        0.04      0.64 o 
   0  -3  12      261.98      247.75      3.43 o 
   1  -3  12       10.11       12.87      0.79 o 
   2  -3  12        1.27       -0.17      0.73 o 
   3  -3  12      106.79      106.32      2.69 o 
   4  -3  12       73.00       71.73      2.20 o 
   5  -3  12       75.74       76.59      2.71 o 
   6  -3  12        5.67        4.31      1.09 o 
   7  -3  12        1.76        1.27      1.00 o 
  -7  -2  12        6.95        2.46      1.25 o 
  -6  -2  12       25.06       23.35      2.20 o 
  -5  -2  12      203.99      206.38      5.31 o 
  -4  -2  12        8.36        9.18      1.27 o 
  -3  -2  12      144.64      144.90      3.28 o 
  -2  -2  12        0.16       -0.50      0.67 o 
  -1  -2  12       21.93       23.54      1.32 o 
   0  -2  12       55.79       62.25      1.52 o 
   1  -2  12       13.57       11.61      0.73 o 
   2  -2  12       42.19       39.41      1.76 o 
   3  -2  12       18.30       22.25      1.50 o 
   4  -2  12        6.23        6.24      0.97 o 
   5  -2  12        7.25        4.68      0.96 o 
   6  -2  12       68.88       69.52      2.62 o 
   7  -2  12        0.22        1.01      0.98 o 
  -7  -1  12        0.81       -1.25      1.31 o 
  -6  -1  12        5.40        0.85      2.29 o 
  -5  -1  12        6.55        3.34      2.14 o 
  -4  -1  12      471.89      481.47      6.69 o 
  -3  -1  12        0.02       -0.44      0.76 o 
  -2  -1  12      209.58      219.61      4.57 o 
  -1  -1  12        6.10        6.33      0.84 o 
   0  -1  12       45.69       47.21      1.36 o 
   1  -1  12       24.48       23.69      1.24 o 
   2  -1  12        6.58        6.84      0.98 o 
   3  -1  12       31.85       31.56      1.67 o 
   4  -1  12      512.94      522.81      8.34 o 
   5  -1  12       48.50       49.27      1.95 o 
   6  -1  12       14.41       14.21      2.46 o 
  -6   0  12       27.88       27.39      2.84 o 
  -5   0  12      169.35      173.93      3.39 o 
  -4   0  12       34.66       32.45      2.75 o 
  -3   0  12      128.40      130.32      3.13 o 
  -2   0  12      328.73      329.02      5.82 o 
  -1   0  12       79.15       80.90      2.01 o 
   0   0  12        5.82        4.70      0.68 o 
   1   0  12       38.01       39.35      1.47 o 
   2   0  12       63.38       60.94      2.10 o 
   3   0  12       64.17       61.04      2.11 o 
   4   0  12        1.77        1.36      0.86 o 
   5   0  12        0.25        0.46      0.87 o 
   6   0  12       41.66       44.27      1.97 o 
  -6   1  12        3.54        3.51      1.53 o 
  -5   1  12        2.52        1.31      1.15 o 
  -4   1  12        6.78        3.96      0.97 o 
  -3   1  12       16.61       15.07      2.15 o 
  -2   1  12       61.60       66.30      2.28 o 
  -1   1  12       12.44       13.00      1.30 o 
   0   1  12        5.57        4.37      0.70 o 
   1   1  12        0.36        0.39      0.70 o 
   2   1  12        3.80        3.49      1.08 o 
   3   1  12       42.90       44.61      1.92 o 
   4   1  12       18.65       16.73      1.92 o 
   5   1  12      167.01      176.76      4.07 o 
   6   1  12       77.46       80.44      2.54 o 
  -6   2  12        3.87        0.55      1.45 o 
  -5   2  12        0.06       -0.41      1.60 o 
  -4   2  12       30.34       30.38      1.92 o 
  -3   2  12       11.13       13.77      1.34 o 
  -2   2  12      336.80      348.73      6.63 o 
  -1   2  12       35.27       34.74      1.77 o 
   0   2  12       88.77       86.56      2.08 o 
   1   2  12       78.14       82.46      2.10 o 
   2   2  12      366.76      378.37      6.48 o 
   3   2  12       77.08       75.63      2.43 o 
   4   2  12        0.82       -0.10      0.89 o 
   5   2  12       17.88       15.80      1.41 o 
   6   2  12       20.36       19.22      2.14 o 
  -5   3  12        9.08        5.71      2.02 o 
  -4   3  12       14.50       12.76      1.34 o 
  -3   3  12       38.36       43.74      2.07 o 
  -2   3  12        6.03        5.20      1.12 o 
  -1   3  12       87.53       93.20      3.85 o 
   0   3  12      137.11      142.65      3.56 o 
   1   3  12      114.92      126.64      2.70 o 
   2   3  12        2.80        2.55      0.97 o 
   3   3  12       74.40       73.32      2.46 o 
   4   3  12       72.99       77.22      2.59 o 
   5   3  12       17.93       16.76      1.49 o 
  -5   4  12        4.50       -0.66      1.73 o 
  -4   4  12       73.20       75.57      2.56 o 
  -3   4  12       96.95      101.08      2.88 o 
  -2   4  12        4.60        3.95      1.46 o 
  -1   4  12       23.67       25.02      1.64 o 
   0   4  12       26.20       29.96      2.49 o 
   1   4  12      193.73      192.57      4.34 o 
   2   4  12       95.86       94.22      3.06 o 
   3   4  12        1.93        1.39      0.90 o 
   4   4  12       18.66       18.07      1.39 o 
  -4   5  12       12.89       16.41      2.78 o 
  -3   5  12        8.69        4.31      1.10 o 
  -2   5  12       47.73       45.98      2.27 o 
  -1   5  12       23.16       25.92      1.73 o 
   0   5  12       20.02       16.00      1.93 o 
   1   5  12        0.43        0.43      1.30 o 
   2   5  12        0.00        1.88      1.11 o 
   3   5  12        0.00        0.72      1.13 o 
  -3   6  12        3.00        1.01      1.03 o 
  -2   6  12        8.03        6.57      2.13 o 
  -1   6  12      142.00      162.17     10.40 o 
   0   6  12       19.76       20.96      2.16 o 
   1   6  12        0.41        0.12      1.35 o 
   2   6  12       15.99       17.06      3.54 o 
  -1 -11  13       94.58       94.13      4.01 o 
   0 -11  13       17.63       23.04      2.68 o 
   1 -11  13        2.70        2.35      1.66 o 
  -3 -10  13        1.42       -0.52      1.47 o 
  -2 -10  13        1.93       -0.29      1.51 o 
  -1 -10  13        0.19        0.33      0.98 o 
   0 -10  13       42.03       42.48      2.06 o 
   1 -10  13        4.53        2.38      1.03 o 
   2 -10  13        0.07        0.58      1.34 o 
   3 -10  13      138.71      145.10      7.47 o 
  -4  -9  13       19.57       17.93      2.03 o 
  -3  -9  13        5.28        2.12      1.63 o 
  -2  -9  13        6.88        4.29      1.13 o 
  -1  -9  13       99.05      107.62      2.92 o 
   0  -9  13       29.55       23.19      1.70 o 
   1  -9  13      323.01      340.03      7.00 o 
   2  -9  13        6.42        7.92      1.72 o 
   3  -9  13        1.88       -0.04      1.30 o 
   4  -9  13       17.71       15.36      2.76 o 
  -4  -8  13       16.89       17.25      1.99 o 
  -3  -8  13       22.81       22.79      1.38 o 
  -2  -8  13        7.62        7.21      1.07 o 
  -1  -8  13        6.54        2.59      0.96 o 
   0  -8  13       74.34       69.45      2.33 o 
   1  -8  13        0.38        0.61      0.89 o 
   2  -8  13        0.09        0.14      1.19 o 
   3  -8  13        3.34        2.84      1.27 o 
   4  -8  13       69.73       70.41      2.95 o 
   5  -8  13        0.21        1.05      1.23 o 
  -5  -7  13        9.64       10.13      2.39 o 
  -4  -7  13        5.95        2.29      1.43 o 
  -3  -7  13       21.84       21.14      1.34 o 
  -2  -7  13       30.16       29.88      1.56 o 
  -1  -7  13       18.34       18.87      1.33 o 
   0  -7  13      140.77      138.00      2.90 o 
   1  -7  13       40.55       43.86      1.80 o 
   2  -7  13       23.95       27.22      1.58 o 
   3  -7  13       20.99       21.66      4.60 o 
   4  -7  13      125.03      141.16      4.30 o 
   5  -7  13        2.67        1.63      1.18 o 
  -5  -6  13        1.37        0.92      1.11 o 
  -4  -6  13        3.03        4.10      1.78 o 
  -3  -6  13       44.41       40.14      1.69 o 
  -2  -6  13        7.29        4.74      0.95 o 
  -1  -6  13       84.29       90.57      2.35 o 
   0  -6  13        2.95        1.67      0.99 o 
   1  -6  13       52.80       51.71      1.71 o 
   2  -6  13       15.75       14.99      1.21 o 
   3  -6  13        3.78        3.37      1.14 o 
   4  -6  13       62.30       65.97      2.73 o 
   5  -6  13      170.04      184.35      4.90 o 
  -6  -5  13       40.48       45.06      3.09 o 
  -5  -5  13       42.35       41.44      2.24 o 
  -4  -5  13       21.91       21.03      2.64 o 
  -3  -5  13        3.99        1.97      0.85 o 
  -2  -5  13       17.84       17.49      1.40 o 
  -1  -5  13      147.30      157.80      3.13 o 
   0  -5  13       37.22       43.72      1.69 o 
   1  -5  13      147.48      165.20      2.62 o 
   2  -5  13        3.26        2.30      0.77 o 
   3  -5  13        1.28       -0.84      1.90 o 
   4  -5  13       91.18      102.78      3.25 o 
   5  -5  13       15.07       13.41      1.51 o 
   6  -5  13        9.84        6.85      1.34 o 
  -6  -4  13        0.02       -0.21      1.44 o 
  -5  -4  13       34.51       35.80      2.77 o 
  -4  -4  13       44.11       42.52      2.27 o 
  -3  -4  13        4.69        5.38      1.05 o 
  -2  -4  13      107.27      105.60      2.48 o 
  -1  -4  13        2.26        1.08      0.74 o 
   0  -4  13        2.11        0.63      0.79 o 
   1  -4  13        0.63       -0.90      0.58 o 
   2  -4  13        0.49       -0.33      0.84 o 
   3  -4  13       81.08       72.74      2.87 o 
   4  -4  13       11.77       10.10      1.36 o 
   5  -4  13        8.60        8.75      1.33 o 
   6  -4  13       33.35       34.66      2.18 o 
  -6  -3  13       33.30       34.93      3.52 o 
  -5  -3  13        0.86       -0.61      1.35 o 
  -4  -3  13      119.86      113.21      4.22 o 
  -3  -3  13        0.48       -0.35      0.81 o 
  -2  -3  13       37.30       35.15      1.42 o 
  -1  -3  13      206.49      205.70      3.63 o 
   0  -3  13       10.56        8.09      1.05 o 
   1  -3  13        9.89        9.89      0.96 o 
   2  -3  13       15.76       13.06      1.19 o 
   3  -3  13       47.50       49.99      2.03 o 
   4  -3  13      139.30      150.86      3.44 o 
   5  -3  13       31.32       32.89      3.23 o 
   6  -3  13        3.92        3.70      1.16 o 
  -6  -2  13        0.28       -2.65      1.33 o 
  -5  -2  13       48.74       49.45      2.40 o 
  -4  -2  13       80.50       84.80      3.72 o 
  -3  -2  13        0.05        0.19      0.77 o 
  -2  -2  13        7.69        5.04      1.05 o 
  -1  -2  13       20.38       19.32      1.42 o 
   0  -2  13       21.75       19.38      1.22 o 
   1  -2  13       24.13       21.96      1.25 o 
   2  -2  13        2.21        3.24      0.97 o 
   3  -2  13        0.02       -1.63      0.82 o 
   4  -2  13       53.83       49.96      2.05 o 
   5  -2  13        1.30        1.30      1.51 o 
   6  -2  13        9.91        9.22      1.83 o 
  -6  -1  13       16.80       12.12      5.82 o 
  -5  -1  13       83.42       90.78      3.10 o 
  -4  -1  13       57.40       59.57      2.59 o 
  -3  -1  13       34.38       38.31      1.90 o 
  -2  -1  13       40.01       42.17      1.97 o 
  -1  -1  13       86.04       85.71      2.17 o 
   0  -1  13      135.18      139.52      3.04 o 
   1  -1  13       14.11       12.34      1.26 o 
   2  -1  13       12.80       11.72      1.19 o 
   3  -1  13        2.55        1.76      0.92 o 
   4  -1  13       83.91       84.28      2.57 o 
   5  -1  13        5.36        5.00      1.04 o 
   6  -1  13       51.35       56.32      2.52 o 
  -6   0  13       83.55       84.52      7.69 o 
  -5   0  13       31.58       34.89      3.09 o 
  -4   0  13      141.60      144.78      8.15 o 
  -3   0  13       36.10       32.99      1.83 o 
  -2   0  13      145.05      148.05      3.44 o 
  -1   0  13        0.36        0.55      0.92 o 
   0   0  13        0.13       -0.16      0.75 o 
   1   0  13        3.67        3.08      1.47 o 
   2   0  13        3.83        4.27      1.00 o 
   3   0  13        4.85        3.40      0.98 o 
   4   0  13        6.55        5.25      1.06 o 
   5   0  13       41.96       45.19      2.06 o 
  -5   1  13      156.73      161.34      5.23 o 
  -4   1  13      131.17      133.14      3.20 o 
  -3   1  13      149.39      154.78      5.29 o 
  -2   1  13        0.12        1.95      1.13 o 
  -1   1  13      103.21      112.01      2.91 o 
   0   1  13        0.00       -1.46      0.73 o 
   1   1  13        1.65        0.28      0.75 o 
   2   1  13       34.42       26.39      1.71 o 
   3   1  13       34.62       31.73      1.83 o 
   4   1  13       21.64       20.88      1.84 o 
   5   1  13        7.26        5.89      1.16 o 
  -5   2  13       11.62        6.66      1.93 o 
  -4   2  13        1.94       -0.36      0.91 o 
  -3   2  13        2.38        1.29      0.99 o 
  -2   2  13        0.04       -1.90      0.95 o 
  -1   2  13        0.10       -1.35      1.38 o 
   0   2  13        3.65        2.70      0.94 o 
   1   2  13      279.06      270.11      5.25 o 
   2   2  13        1.01        2.62      1.02 o 
   3   2  13        0.19       -0.23      0.98 o 
   4   2  13       16.55       15.05      1.45 o 
   5   2  13      224.66      227.85      4.82 o 
  -4   3  13        1.28       -2.04      2.85 o 
  -3   3  13        6.82        5.35      1.14 o 
  -2   3  13        2.49        1.46      0.98 o 
  -1   3  13        0.87        0.36      0.98 o 
   0   3  13       15.54       21.50      2.76 o 
   1   3  13       64.74       66.23      2.52 o 
   2   3  13      143.89      137.97      4.11 o 
   3   3  13       11.64        6.90      1.26 o 
   4   3  13       64.90       76.49      2.71 o 
  -4   4  13        1.89        0.27      1.79 o 
  -3   4  13        0.44       -1.24      0.99 o 
  -2   4  13        4.06        1.29      1.02 o 
  -1   4  13        0.40       -0.66      1.33 o 
   0   4  13       53.17       50.49      2.81 o 
   1   4  13      104.45      101.70      6.11 o 
   2   4  13       36.31       33.82      2.85 o 
   3   4  13       17.36       19.04      1.45 o 
  -2   5  13       11.74       11.17      2.29 o 
  -1   5  13        0.08       -0.78      1.07 o 
   0   5  13       55.53       57.20      5.22 o 
   1   5  13        2.92        2.04      1.52 o 
   2   5  13       60.71       54.48      4.98 o 
  -1 -10  14        6.24        2.69      1.15 o 
   0 -10  14        1.40        0.08      1.31 o 
   1 -10  14        0.03       -1.69      1.26 o 
   2 -10  14      152.93      168.82      5.16 o 
  -3  -9  14        9.49        2.29      1.59 o 
  -2  -9  14       82.49       75.59      2.35 o 
  -1  -9  14       20.79       23.74      1.68 o 
   0  -9  14       25.72       23.72      1.73 o 
   1  -9  14       31.05       31.26      2.27 o 
   2  -9  14       72.02       76.69      4.82 o 
   3  -9  14       21.63       27.86      3.99 o 
  -4  -8  14       63.72       62.58      3.03 o 
  -3  -8  14        4.77        0.10      1.85 o 
  -2  -8  14      142.92      151.94      3.27 o 
  -1  -8  14        2.52       -0.17      1.56 o 
   0  -8  14       17.87       20.51      1.59 o 
   1  -8  14       10.53        8.73      1.27 o 
   2  -8  14        3.17        4.48      1.45 o 
   3  -8  14       15.92       14.84      1.75 o 
   4  -8  14        4.36        2.45      1.36 o 
  -4  -7  14        6.28        2.27      1.87 o 
  -3  -7  14        1.16       -0.74      1.27 o 
  -2  -7  14        7.00        7.05      1.11 o 
  -1  -7  14        3.87        3.88      1.42 o 
   0  -7  14       55.22       63.40      1.79 o 
   1  -7  14        0.03       -1.41      1.42 o 
   2  -7  14       16.59       18.12      1.88 o 
   3  -7  14       50.04       51.95      5.33 o 
   4  -7  14       17.62       19.57      1.86 o 
  -5  -6  14      104.07      114.23     11.24 o 
  -4  -6  14       19.54       16.43      2.93 o 
  -3  -6  14      148.84      154.82      3.17 o 
  -2  -6  14       19.99       26.28      1.56 o 
  -1  -6  14        0.00       -1.09      0.93 o 
   0  -6  14        1.69        0.68      0.90 o 
   1  -6  14        3.84        2.14      0.80 o 
   2  -6  14       69.17       78.14      2.41 o 
   3  -6  14        2.69        1.59      2.41 o 
   4  -6  14      206.29      234.26      5.59 o 
   5  -6  14        0.07        0.66      1.33 o 
  -5  -5  14        1.82       -1.26      2.65 o 
  -4  -5  14        4.51        3.67      1.90 o 
  -3  -5  14       27.80       27.45      1.78 o 
  -2  -5  14        0.61       -0.89      1.07 o 
  -1  -5  14        8.20        4.35      0.84 o 
   0  -5  14       24.38       26.16      1.48 o 
   1  -5  14       21.04       19.32      1.95 o 
   2  -5  14       14.84       12.08      1.51 o 
   3  -5  14       63.87       74.91      3.75 o 
   4  -5  14        6.10        6.45      1.41 o 
   5  -5  14        5.47        5.47      1.35 o 
  -5  -4  14       11.15        6.35      2.09 o 
  -4  -4  14        0.11        1.39      2.78 o 
  -3  -4  14       15.72       14.87      1.37 o 
  -2  -4  14        0.00       -1.19      0.85 o 
  -1  -4  14        0.06       -1.06      0.79 o 
   0  -4  14       82.74       74.88      2.09 o 
   1  -4  14       18.21       18.41      1.52 o 
   2  -4  14        0.56       -0.17      0.92 o 
   3  -4  14        3.10        1.23      1.00 o 
   4  -4  14      261.82      288.76      6.36 o 
   5  -4  14       24.03       23.23      2.02 o 
  -5  -3  14       57.60       61.95      3.64 o 
  -4  -3  14        0.05       -1.03      1.78 o 
  -3  -3  14       21.83       20.30      1.37 o 
  -2  -3  14        4.61        3.57      1.05 o 
  -1  -3  14       16.78       16.84      1.23 o 
   0  -3  14       45.50       47.65      1.72 o 
   1  -3  14       81.05       79.39      2.13 o 
   2  -3  14       54.22       57.33      2.22 o 
   3  -3  14      287.16      316.43      5.79 o 
   4  -3  14       21.57       19.05      1.77 o 
   5  -3  14        8.66        8.61      1.42 o 
  -5  -2  14        5.59        2.50      1.46 o 
  -4  -2  14       30.72       31.24      2.89 o 
  -3  -2  14       48.32       50.32      2.70 o 
  -2  -2  14       20.28       19.07      1.56 o 
  -1  -2  14       64.88       64.72      1.99 o 
   0  -2  14       37.52       34.29      1.54 o 
   1  -2  14        4.97        3.68      0.86 o 
   2  -2  14      149.90      154.32      3.56 o 
   3  -2  14        0.40        0.62      1.00 o 
   4  -2  14        6.16        3.04      1.09 o 
   5  -2  14      271.30      278.99      6.22 o 
  -5  -1  14       59.52       57.07      3.70 o 
  -4  -1  14        4.72        3.18      2.14 o 
  -3  -1  14       80.46       84.20      2.96 o 
  -2  -1  14      137.69      144.27      6.10 o 
  -1  -1  14       25.84       25.57      2.46 o 
   0  -1  14      352.48      367.22      8.67 o 
   1  -1  14        6.50        4.76      0.89 o 
   2  -1  14       39.61       37.15      1.94 o 
   3  -1  14        3.45        3.66      1.22 o 
   4  -1  14        0.01       -1.69      0.92 o 
   5  -1  14        2.43        0.62      1.01 o 
  -5   0  14       39.36       36.20      4.05 o 
  -4   0  14        0.22       -0.60      1.60 o 
  -3   0  14       18.99       16.81      1.50 o 
  -2   0  14      224.05      228.48      6.29 o 
  -1   0  14       27.23       31.34      1.97 o 
   0   0  14       22.37       23.77      2.01 o 
   1   0  14       53.01       57.28      1.88 o 
   2   0  14        0.37       -0.41      1.19 o 
   3   0  14       12.27       11.68      1.31 o 
   4   0  14        7.44        6.80      1.19 o 
   5   0  14        6.48        4.62      1.15 o 
  -4   1  14      253.39      272.34     13.77 o 
  -3   1  14       12.97       10.63      1.50 o 
  -2   1  14        1.77       -0.69      0.91 o 
  -1   1  14        7.11        6.95      1.17 o 
   0   1  14        0.83        0.60      0.89 o 
   1   1  14       63.55       63.08      2.46 o 
   2   1  14        9.27        7.95      1.23 o 
   3   1  14        0.23       -0.93      1.02 o 
   4   1  14        1.63       -0.87      1.01 o 
  -4   2  14        2.87        0.39      2.58 o 
  -3   2  14       58.42       59.62      2.39 o 
  -2   2  14       16.60       14.71      2.70 o 
  -1   2  14        9.72        9.48      1.85 o 
   0   2  14       33.96       37.09      1.90 o 
   1   2  14        0.15        1.38      1.02 o 
   2   2  14        0.20        0.62      0.99 o 
   3   2  14       23.36       19.33      1.60 o 
  -3   3  14        0.01       -1.24      1.00 o 
  -2   3  14        6.53        2.77      1.68 o 
  -1   3  14       46.80       50.48      3.74 o 
   0   3  14       13.31       10.88      1.75 o 
   1   3  14       22.55       17.87      4.11 o 
   2   3  14        3.37        1.06      1.05 o 
   3   3  14       24.81       22.87      1.76 o 
  -2   4  14        3.76        3.58      2.90 o 
  -1   4  14       12.73       12.85      2.11 o 
   0   4  14      155.49      150.89     10.98 o 
   1   4  14       35.55       40.14      3.36 o 
  -1  -9  15       13.04        8.67      1.58 o 
   0  -9  15       82.79       84.91      2.53 o 
   1  -9  15       16.64       15.23      4.27 o 
  -2  -8  15       67.05       66.34      3.13 o 
  -1  -8  15        1.40        0.96      1.91 o 
   0  -8  15        4.09        1.24      1.03 o 
   1  -8  15        0.74        1.75      1.37 o 
   2  -8  15        0.48        0.17      2.42 o 
  -3  -7  15        1.41       -0.31      1.54 o 
  -2  -7  15       91.55      105.64      2.78 o 
  -1  -7  15       36.54       35.78      1.59 o 
   0  -7  15      130.47      137.64      3.83 o 
   1  -7  15        0.27       -1.63      1.66 o 
   2  -7  15       36.71       43.95      2.68 o 
   3  -7  15        2.41        0.95      1.31 o 
  -4  -6  15        0.60       -1.19      2.89 o 
  -3  -6  15       14.35       10.52      2.17 o 
  -2  -6  15       44.41       41.70      1.89 o 
  -1  -6  15        7.15        9.35      1.10 o 
   0  -6  15        2.82        0.86      0.92 o 
   1  -6  15       42.92       39.01      2.35 o 
   2  -6  15        4.81        5.89      1.49 o 
   3  -6  15       58.82       69.30      4.48 o 
   4  -6  15        5.56        3.71      1.44 o 
  -4  -5  15       39.69       35.47      3.11 o 
  -3  -5  15        0.92       -0.43      1.13 o 
  -2  -5  15       35.99       31.11      1.78 o 
  -1  -5  15        2.19        1.34      0.90 o 
   0  -5  15       45.82       46.54      2.73 o 
   1  -5  15       42.23       45.27      2.28 o 
   2  -5  15       26.89       22.06      1.38 o 
   3  -5  15       20.04       17.83      1.77 o 
   4  -5  15        1.98        3.08      1.33 o 
  -4  -4  15        0.73       -1.86      2.08 o 
  -3  -4  15        5.07        3.45      0.96 o 
  -2  -4  15        3.54        0.46      1.02 o 
  -1  -4  15       10.99        9.14      1.75 o 
   0  -4  15        5.66        3.98      0.92 o 
   1  -4  15       22.02       16.35      1.69 o 
   2  -4  15       25.94       22.01      2.78 o 
   3  -4  15       24.44       27.07      2.59 o 
   4  -4  15        3.04        1.09      1.29 o 
  -4  -3  15       19.89       14.59      1.82 o 
  -3  -3  15        0.28       -0.51      0.97 o 
  -2  -3  15       75.65       77.13      3.05 o 
  -1  -3  15        0.46       -0.64      0.95 o 
   0  -3  15        7.49        5.61      0.94 o 
   1  -3  15       10.34       12.78      1.45 o 
   2  -3  15       59.79       70.85      2.55 o 
   3  -3  15        0.44        0.28      1.04 o 
   4  -3  15       83.51       90.13      6.04 o 
  -4  -2  15        0.14       -1.84      1.85 o 
  -3  -2  15        4.72        2.92      1.20 o 
  -2  -2  15       93.47      101.53      2.95 o 
  -1  -2  15        0.04        0.40      0.94 o 
   0  -2  15       43.28       45.60      1.74 o 
   1  -2  15        7.67        3.65      1.09 o 
   2  -2  15       28.44       30.96      3.22 o 
   3  -2  15       53.43       60.17      2.64 o 
   4  -2  15        1.71        1.45      1.12 o 
  -4  -1  15        0.97       -0.94      1.72 o 
  -3  -1  15        6.57        4.01      1.71 o 
  -2  -1  15       15.64       12.15      2.06 o 
  -1  -1  15        3.85        3.59      1.07 o 
   0  -1  15        0.11        0.12      0.81 o 
   1  -1  15       14.85       14.81      2.51 o 
   2  -1  15        7.57        6.60      1.78 o 
   3  -1  15      132.85      135.73      3.92 o 
   4  -1  15        4.12        3.22      1.13 o 
  -4   0  15       18.63        8.80      3.64 o 
  -3   0  15        0.26       -0.61      1.04 o 
  -2   0  15       60.85       64.15      3.20 o 
  -1   0  15      139.40      139.15      7.48 o 
   0   0  15       66.55       75.84      5.60 o 
   1   0  15       13.49       11.36      1.41 o 
   2   0  15       18.28       14.58      1.49 o 
   3   0  15       39.66       38.31      2.14 o 
  -3   1  15       21.94       20.28      1.93 o 
  -2   1  15        3.43       -0.68      1.06 o 
  -1   1  15       39.66       42.33      2.11 o 
   0   1  15        0.82        0.69      1.35 o 
   1   1  15        6.84        5.19      1.19 o 
   2   1  15       73.85       74.20      3.57 o 
   3   1  15        1.76        0.68      1.07 o 
  -2   2  15        1.18        0.09      1.06 o 
  -1   2  15       55.19       63.28      3.46 o 
   0   2  15       10.01        9.57      2.15 o 
   1   2  15       11.73        6.56      1.60 o 
   2   2  15        0.44       -0.24      1.42 o 
  -1  -7  16        5.90        1.35      1.02 o 
   0  -7  16       54.57       59.15      2.28 o 
   1  -7  16      181.15      205.51      5.70 o 
  -2  -6  16      102.35      114.28      2.79 o 
  -1  -6  16        2.72        0.66      1.00 o 
   0  -6  16       13.75       15.28      1.97 o 
   1  -6  16       72.44       80.76      3.42 o 
   2  -6  16        1.42       -0.18      1.30 o 
  -3  -5  16        8.33        8.08      1.14 o 
  -2  -5  16       59.79       57.76      3.05 o 
  -1  -5  16      112.36      122.13      2.92 o 
   0  -5  16        1.26       -0.55      0.89 o 
   1  -5  16        2.39       -0.38      1.12 o 
   2  -5  16        0.00       -0.89      1.26 o 
   3  -5  16       21.99       18.21      1.94 o 
  -3  -4  16       44.69       46.05      3.75 o 
  -2  -4  16        1.22       -1.04      1.05 o 
  -1  -4  16        1.67        0.08      0.94 o 
   0  -4  16        9.21        8.32      1.11 o 
   1  -4  16       14.05       11.27      1.49 o 
   2  -4  16       19.04       16.62      4.28 o 
   3  -4  16       10.91        9.91      2.32 o 
  -3  -3  16        3.58        0.26      1.07 o 
  -2  -3  16       42.72       46.70      2.31 o 
  -1  -3  16        3.97        0.62      1.08 o 
   0  -3  16       10.37        8.21      1.52 o 
   1  -3  16       14.36       12.07      1.49 o 
   2  -3  16        0.00       -2.71      1.55 o 
   3  -3  16       20.78       20.09      1.68 o 
  -3  -2  16       65.58       70.33      6.75 o 
  -2  -2  16      103.14      103.17      4.03 o 
  -1  -2  16       24.34       23.42      3.22 o 
   0  -2  16       15.83       16.28      1.79 o 
   1  -2  16        0.63        0.18      1.28 o 
   2  -2  16        6.20        3.79      1.82 o 
  -2  -1  16        3.99        2.52      1.19 o 
  -1  -1  16       73.90       73.80      4.31 o 
   0  -1  16        8.75        6.84      1.65 o 
   1  -1  16       18.18       15.57      2.24 o 
   2  -1  16       14.98       10.67      2.08 o 
  -2   0  16       64.10       65.98      4.67 o 
  -1   0  16       21.53       23.27      2.88 o 
   0   0  16       10.19        7.14      1.62 o 
   1   0  16       11.29        8.05      1.66 o 
                                                 
